# Supplementary material for: Universal HbA1c Measurement in Early Pregnancy to Detect Type 2 Diabetes Reduces Ethnic Disparities in Antenatal Diabetes Screening: A Population-Based Observational Study
Source: PLoS One. 2016 Jun 7;11(6):e0156926. doi: 10.1371/journal.pone.0156926 (PMC4896429; doi:10.1371/journal.pone.0156926)
Supplement: S1 File — (CSV) [file pone.0156926.s003.csv]

	m_id	p_id	m_age	m_ethnicity	t_gest	t_test	t_result
1	M00001	P00001	29	NZEuro	35	t_ant	1
2	M00001	P00001	29	NZEuro	35	t_hba	5.5
3	M00001	P00001	29	NZEuro	182	t_gtt0	4.3
4	M00001	P00001	29	NZEuro	182	t_gtt2	4.6
5	M00002	P00002	29	NZEuro	45	t_ant	1
6	M00002	P00002	29	NZEuro	45	t_hba	5.9
7	M00002	P00002	29	NZEuro	176	t_gtt0	4.54
8	M00002	P00002	29	NZEuro	176	t_gtt2	6.27
9	M00002	P00002	29	NZEuro	203	t_gtt0	4.4
10	M00002	P00002	29	NZEuro	203	t_gtt2	5.1
11	M00003	P00003	31	Other	34	t_ant	1
12	M00003	P00003	31	Other	34	t_hba	5.2
13	M00003	P00003	31	Other	193	t_gct	5.8
14	M00004	P00004	35	NZEuro	61	t_ant	1
15	M00004	P00004	35	NZEuro	61	t_hba	5.6
16	M00004	P00004	35	NZEuro	92	t_gtt0	4.8
17	M00004	P00004	35	NZEuro	92	t_gtt2	5
18	M00004	P00004	35	NZEuro	200	t_gct	5.7
19	M00005	P00005	26	NZEuro	31	t_ant	1
20	M00005	P00005	26	NZEuro	31	t_hba	4.9
21	M00005	P04152	28	NZEuro	38	t_ant	1
22	M00005	P04152	28	NZEuro	38	t_hba	5.5
23	M00005	P04152	28	NZEuro	209	t_gct	5.6
24	M00006	P00006	32	Other	46	t_ant	1
25	M00006	P00006	32	Other	46	t_hba	5.2
26	M00006	P00006	32	Other	193	t_gct	4.5
27	M00007	P00007	26	NZEuro	50	t_ant	1
28	M00007	P00007	26	NZEuro	50	t_hba	4.9
29	M00007	P00007	26	NZEuro	154	t_gtt0	4.3
30	M00007	P00007	26	NZEuro	154	t_gtt2	4.8
31	M00008	P00008	18	NZEuro	52	t_ant	1
32	M00008	P00008	18	NZEuro	52	t_hba	5
33	M00008	P00008	18	NZEuro	73	t_gtt0	4.1
34	M00008	P00008	18	NZEuro	73	t_gtt2	4.4
35	M00008	P00008	18	NZEuro	203	t_gct	5.8
36	M00009	P00009	18	Maori	110	t_ant	1
37	M00009	P00009	18	Maori	110	t_hba	5.6
38	M00010	P00010	37	NZEuro	45	t_ant	1
39	M00010	P00010	37	NZEuro	45	t_hba	5.5
40	M00010	P00010	37	NZEuro	199	t_gct	10.5
41	M00010	P00010	37	NZEuro	235	t_gtt0	4.5
42	M00010	P00010	37	NZEuro	235	t_gtt2	8.1
43	M00011	P00011	33	NZEuro	36	t_ant	1
44	M00011	P00011	33	NZEuro	36	t_hba	5.4
45	M00011	P00011	33	NZEuro	185	t_gct	7
46	M00012	P00012	23	NZEuro	36	t_ant	1
47	M00012	P00012	23	NZEuro	36	t_hba	5.1
48	M00012	P00012	23	NZEuro	220	t_gct	10.6
49	M00013	P00013	29	NZEuro	31	t_ant	1
50	M00014	P00014	38	NZEuro	42	t_ant	1
51	M00014	P00014	38	NZEuro	42	t_hba	5.2
52	M00014	P00014	38	NZEuro	52	t_hba	6.1
53	M00014	P00014	38	NZEuro	207	t_gct	4.5
54	M00015	P00015	37	Pacific	NA	NA	NA
55	M00016	P00016	31	NZEuro	38	t_ant	1
56	M00016	P00016	31	NZEuro	38	t_hba	5.5
57	M00016	P00016	31	NZEuro	181	t_gtt0	4.8
58	M00016	P00016	31	NZEuro	181	t_gtt2	5.7
59	M00017	P00017	22	Pacific	120	t_ant	1
60	M00017	P00017	22	Pacific	120	t_hba	5.2
61	M00017	P00017	22	Pacific	206	t_gtt0	4
62	M00017	P00017	22	Pacific	206	t_gtt2	5.7
63	M00018	P00018	33	NZEuro	34	t_ant	1
64	M00018	P00018	33	NZEuro	34	t_hba	5.2
65	M00018	P00018	33	NZEuro	77	t_ant	1
66	M00018	P00018	33	NZEuro	77	t_hba	5.2
67	M00018	P00018	33	NZEuro	197	t_gct	5.7
68	M00019	P00019	39	NZEuro	58	t_ant	1
69	M00019	P00019	39	NZEuro	58	t_hba	5.6
70	M00019	P00019	39	NZEuro	95	t_gtt0	4.8
71	M00019	P00019	39	NZEuro	95	t_gtt2	4.2
72	M00019	P00019	39	NZEuro	198	t_gct	6.2
73	M00020	P00020	43	Pacific	102	t_ant	1
74	M00020	P00020	43	Pacific	102	t_hba	5.7
75	M00020	P00020	43	Pacific	213	t_gct	7.2
76	M00021	P00021	25	Pacific	62	t_ant	1
77	M00021	P00021	25	Pacific	62	t_hba	5.3
78	M00021	P00021	25	Pacific	230	t_gtt0	4.3
79	M00021	P00021	25	Pacific	230	t_gtt2	5.3
80	M00022	P00022	32	NZEuro	32	t_ant	1
81	M00022	P00022	32	NZEuro	32	t_hba	5
82	M00023	P00023	25	Maori	24	t_ant	1
83	M00023	P00023	25	Maori	24	t_hba	5.2
84	M00023	P00023	25	Maori	181	t_gct	5.6
85	M00024	P00024	37	NZEuro	42	t_ant	1
86	M00024	P00024	37	NZEuro	42	t_hba	5.6
87	M00024	P00024	37	NZEuro	222	t_gct	7
88	M00025	P00025	33	NZEuro	90	t_ant	1
89	M00025	P00025	33	NZEuro	90	t_hba	5.5
90	M00025	P00025	33	NZEuro	206	t_gct	4.3
91	M00025	P02583	32	NZEuro	92	t_ant	1
92	M00025	P02583	32	NZEuro	92	t_hba	5.5
93	M00025	P02583	32	NZEuro	198	t_gct	5.2
94	M00026	P00026	22	Other	42	t_ant	1
95	M00026	P00026	22	Other	168	t_gct	4.6
96	M00027	P00027	13	NZEuro	NA	NA	NA
97	M00028	P00028	23	NZEuro	39	t_ant	1
98	M00028	P00028	23	NZEuro	39	t_hba	5.7
99	M00028	P00028	23	NZEuro	94	t_gtt0	5
100	M00028	P00028	23	NZEuro	94	t_gtt2	4.8
101	M00029	P00029	39	Other	34	t_ant	1
102	M00029	P00029	39	Other	34	t_hba	6
103	M00030	P00030	19	NZEuro	180	t_ant	1
104	M00031	P00031	32	Maori	175	t_ant	1
105	M00031	P00031	32	Maori	175	t_hba	5.1
106	M00032	P00032	31	NZEuro	54	t_ant	1
107	M00032	P00032	31	NZEuro	54	t_hba	6
108	M00032	P00032	31	NZEuro	78	t_gtt0	4.5
109	M00032	P00032	31	NZEuro	78	t_gtt2	7.3
110	M00033	P00033	36	NZEuro	134	t_ant	1
111	M00033	P00033	36	NZEuro	134	t_hba	5.3
112	M00034	P00034	30	NZEuro	42	t_ant	1
113	M00034	P00034	30	NZEuro	42	t_hba	5.2
114	M00034	P00034	30	NZEuro	202	t_gct	3.8
115	M00035	P00035	39	NZEuro	52	t_ant	1
116	M00035	P00035	39	NZEuro	52	t_hba	5.4
117	M00035	P00035	39	NZEuro	193	t_gct	5.9
118	M00035	P10991	37	NZEuro	60	t_ant	1
119	M00035	P10991	37	NZEuro	60	t_hba	5
120	M00036	P00036	19	NZEuro	77	t_ant	1
121	M00036	P00036	19	NZEuro	77	t_hba	5.2
122	M00036	P00036	19	NZEuro	194	t_gct	5.5
123	M00037	P00037	39	NZEuro	58	t_ant	1
124	M00037	P00037	39	NZEuro	58	t_hba	4.8
125	M00037	P00037	39	NZEuro	201	t_gct	6.8
126	M00038	P00038	35	NZEuro	29	t_ant	1
127	M00038	P00038	35	NZEuro	29	t_hba	4.9
128	M00038	P00038	35	NZEuro	195	t_gct	6.2
129	M00039	P00039	24	Other	65	t_ant	1
130	M00039	P00039	24	Other	65	t_hba	5.7
131	M00039	P00039	24	Other	138	t_gtt0	4.2
132	M00039	P00039	24	Other	138	t_gtt2	6.4
133	M00040	P00040	35	NZEuro	45	t_ant	1
134	M00040	P00040	35	NZEuro	45	t_hba	5
135	M00041	P00041	26	NZEuro	NA	NA	NA
136	M00042	P00042	35	NZEuro	45	t_ant	1
137	M00042	P00042	35	NZEuro	45	t_hba	4.9
138	M00042	P00042	35	NZEuro	192	t_gtt0	3.6
139	M00042	P00042	35	NZEuro	192	t_gtt2	6.9
140	M00043	P00043	33	NZEuro	43	t_ant	1
141	M00043	P00043	33	NZEuro	43	t_hba	5
142	M00043	P00043	33	NZEuro	112	t_gtt0	4.27
143	M00043	P00043	33	NZEuro	112	t_gtt2	4.35
144	M00043	P00043	33	NZEuro	196	t_gct	4
145	M00044	P00044	33	NZEuro	36	t_ant	1
146	M00044	P00044	33	NZEuro	36	t_hba	5.3
147	M00045	P00045	32	NZEuro	215	t_ant	1
148	M00045	P00045	32	NZEuro	215	t_hba	5.2
149	M00045	P00045	32	NZEuro	263	t_gtt0	4.1
150	M00045	P00045	32	NZEuro	263	t_gtt2	8.4
151	M00046	P00046	32	NZEuro	NA	NA	NA
152	M00047	P00047	24	Pacific	47	t_ant	1
153	M00047	P00047	24	Pacific	47	t_hba	5.4
154	M00047	P00047	24	Pacific	237	t_gct	7
155	M00048	P00048	39	Other	NA	NA	NA
156	M00049	P00049	23	NZEuro	40	t_ant	1
157	M00049	P00049	23	NZEuro	40	t_hba	5.1
158	M00050	P00050	35	Other	54	t_ant	1
159	M00050	P00050	35	Other	54	t_hba	5.8
160	M00050	P00050	35	Other	175	t_gct	7.8
161	M00050	P00050	35	Other	186	t_gtt0	4.3
162	M00050	P00050	35	Other	186	t_gtt2	6.2
163	M00051	P00051	29	NZEuro	28	t_ant	1
164	M00051	P00051	29	NZEuro	71	t_ant	1
165	M00051	P00051	29	NZEuro	71	t_hba	5.8
166	M00051	P00051	29	NZEuro	195	t_gtt0	4.7
167	M00051	P00051	29	NZEuro	195	t_gtt2	7
168	M00052	P00052	30	Maori	76	t_ant	1
169	M00052	P00052	30	Maori	76	t_hba	5.7
170	M00052	P00052	30	Maori	126	t_gtt0	4.3
171	M00052	P00052	30	Maori	126	t_gtt2	5.6
172	M00052	P07449	29	Maori	NA	NA	NA
173	M00053	P00053	27	NZEuro	33	t_ant	1
174	M00053	P00053	27	NZEuro	33	t_hba	5.5
175	M00053	P00053	27	NZEuro	167	t_gct	8
176	M00053	P00053	27	NZEuro	176	t_gtt0	4.1
177	M00053	P00053	27	NZEuro	176	t_gtt2	6.9
178	M00054	P00054	36	NZEuro	51	t_ant	1
179	M00054	P00054	36	NZEuro	51	t_hba	5.2
180	M00054	P00054	36	NZEuro	208	t_gct	4
181	M00055	P00055	18	NZEuro	40	t_ant	1
182	M00055	P00055	18	NZEuro	40	t_hba	4.9
183	M00055	P00055	18	NZEuro	185	t_gtt0	4.48
184	M00055	P00055	18	NZEuro	185	t_gtt2	4.84
185	M00056	P00056	36	NZEuro	30	t_ant	1
186	M00056	P00056	36	NZEuro	30	t_hba	5.6
187	M00056	P00056	36	NZEuro	198	t_gct	9
188	M00056	P00056	36	NZEuro	213	t_gtt0	4.6
189	M00056	P00056	36	NZEuro	213	t_gtt2	7.3
190	M00057	P00057	40	Other	82	t_ant	1
191	M00057	P00057	40	Other	82	t_hba	5.6
192	M00057	P00057	40	Other	215	t_gct	8.7
193	M00057	P00057	40	Other	232	t_gtt0	4.4
194	M00057	P00057	40	Other	232	t_gtt2	9.6
195	M00058	P00058	21	Other	69	t_ant	1
196	M00058	P00058	21	Other	151	t_gct	5
197	M00058	P00058	21	Other	250	t_gtt0	4.5
198	M00058	P00058	21	Other	250	t_gtt2	7.1
199	M00059	P00059	26	Other	42	t_ant	1
200	M00059	P00059	26	Other	42	t_hba	5.3
201	M00059	P00059	26	Other	200	t_gtt0	4.6
202	M00059	P00059	26	Other	200	t_gtt2	6.9
203	M00060	P00060	32	NZEuro	39	t_ant	1
204	M00060	P00060	32	NZEuro	39	t_hba	5.9
205	M00060	P00060	32	NZEuro	78	t_gtt0	5.8
206	M00060	P00060	32	NZEuro	78	t_gtt2	8
207	M00061	P00061	27	Maori	119	t_ant	1
208	M00061	P00061	27	Maori	119	t_hba	5.1
209	M00062	P00062	34	NZEuro	36	t_ant	1
210	M00062	P00062	34	NZEuro	36	t_hba	4.5
211	M00062	P00062	34	NZEuro	192	t_gct	5.7
212	M00063	P00063	35	NZEuro	86	t_ant	1
213	M00063	P00063	35	NZEuro	86	t_hba	5.1
214	M00063	P00063	35	NZEuro	199	t_gct	11.4
215	M00063	P00063	35	NZEuro	206	t_gtt0	4.5
216	M00063	P00063	35	NZEuro	206	t_gtt2	9.6
217	M00063	P00063	35	NZEuro	212	t_hba	5.4
218	M00064	P00064	38	NZEuro	98	t_ant	1
219	M00064	P00064	38	NZEuro	98	t_hba	5.1
220	M00064	P00064	38	NZEuro	209	t_gtt0	4.9
221	M00064	P00064	38	NZEuro	209	t_gtt2	6.7
222	M00065	P00065	24	NZEuro	39	t_ant	1
223	M00065	P00065	24	NZEuro	39	t_hba	5.4
224	M00065	P00065	24	NZEuro	199	t_hba	5.4
225	M00065	P00065	24	NZEuro	227	t_ant	1
226	M00065	P00065	24	NZEuro	227	t_hba	5.5
227	M00066	P00066	21	NZEuro	34	t_ant	1
228	M00066	P00066	21	NZEuro	34	t_hba	5.6
229	M00066	P00066	21	NZEuro	84	t_gtt0	4.1
230	M00066	P00066	21	NZEuro	84	t_gtt2	3.9
231	M00066	P00066	21	NZEuro	218	t_gct	4.4
232	M00067	P00067	28	NZEuro	54	t_hba	4.5
233	M00067	P00067	28	NZEuro	211	t_gct	8
234	M00067	P00067	28	NZEuro	223	t_gtt0	4.3
235	M00067	P00067	28	NZEuro	223	t_gtt2	5.51
236	M00068	P00068	31	NZEuro	32	t_ant	1
237	M00068	P00068	31	NZEuro	32	t_hba	5.1
238	M00068	P00068	31	NZEuro	187	t_gct	4.8
239	M00069	P00069	30	NZEuro	167	t_ant	1
240	M00069	P00069	30	NZEuro	167	t_hba	5.1
241	M00069	P00069	30	NZEuro	250	t_gct	6.5
242	M00070	P00070	27	NZEuro	30	t_ant	1
243	M00070	P00070	27	NZEuro	30	t_hba	4.9
244	M00070	P00070	27	NZEuro	194	t_gct	5
245	M00071	P00071	25	NZEuro	34	t_ant	1
246	M00071	P00071	25	NZEuro	34	t_hba	5.1
247	M00071	P00071	25	NZEuro	188	t_gct	6.5
248	M00072	P00072	18	Maori	87	t_ant	1
249	M00072	P00072	18	Maori	87	t_ant	1
250	M00072	P00072	18	Maori	87	t_hba	4.6
251	M00072	P00072	18	Maori	87	t_hba	4.6
252	M00072	P00072	18	Maori	213	t_gtt0	3.5
253	M00072	P00072	18	Maori	213	t_gtt0	3.5
254	M00072	P00072	18	Maori	213	t_gtt2	4.7
255	M00072	P00072	18	Maori	213	t_gtt2	4.7
256	M00073	P00073	27	NZEuro	63	t_ant	1
257	M00073	P00073	27	NZEuro	63	t_hba	5.3
258	M00073	P00073	27	NZEuro	178	t_gtt0	4
259	M00073	P00073	27	NZEuro	178	t_gtt2	5.1
260	M00074	P00074	33	NZEuro	21	t_ant	1
261	M00074	P00074	33	NZEuro	35	t_ant	1
262	M00074	P00074	33	NZEuro	35	t_hba	5.3
263	M00074	P00074	33	NZEuro	113	t_ant	1
264	M00074	P00074	33	NZEuro	113	t_hba	5.3
265	M00074	P00074	33	NZEuro	176	t_gct	5.4
266	M00075	P00075	19	Maori	46	t_ant	1
267	M00075	P00075	19	Maori	46	t_hba	5.2
268	M00075	P00075	19	Maori	202	t_gct	6.5
269	M00076	P00076	29	NZEuro	37	t_ant	1
270	M00077	P00077	29	NZEuro	40	t_ant	1
271	M00077	P00077	29	NZEuro	40	t_hba	5.1
272	M00077	P00077	29	NZEuro	193	t_gct	6
273	M00078	P00078	27	NZEuro	38	t_ant	1
274	M00078	P00078	27	NZEuro	38	t_hba	5.5
275	M00078	P00078	27	NZEuro	192	t_gct	6.1
276	M00079	P00079	43	NZEuro	34	t_ant	1
277	M00079	P00079	43	NZEuro	34	t_hba	5.2
278	M00079	P00079	43	NZEuro	196	t_gct	7.4
279	M00079	P00079	43	NZEuro	244	t_gtt0	4.3
280	M00079	P00079	43	NZEuro	244	t_gtt2	8.9
281	M00080	P00080	35	NZEuro	41	t_ant	1
282	M00080	P00080	35	NZEuro	41	t_hba	5.5
283	M00080	P00080	35	NZEuro	189	t_gct	5.9
284	M00081	P00081	37	NZEuro	49	t_ant	1
285	M00081	P00081	37	NZEuro	49	t_hba	5.3
286	M00081	P00081	37	NZEuro	200	t_gct	7.5
287	M00082	P00082	33	NZEuro	45	t_ant	1
288	M00082	P00082	33	NZEuro	56	t_hba	5.5
289	M00082	P00082	33	NZEuro	111	t_hba	5.3
290	M00082	P00082	33	NZEuro	111	t_gct	5.1
291	M00083	P00083	33	NZEuro	78	t_ant	1
292	M00083	P00083	33	NZEuro	78	t_hba	4.9
293	M00084	P00084	18	NZEuro	28	t_ant	1
294	M00084	P00084	18	NZEuro	92	t_ant	1
295	M00084	P00084	18	NZEuro	92	t_hba	5.2
296	M00084	P00084	18	NZEuro	197	t_gct	5.2
297	M00085	P00085	29	Other	53	t_ant	1
298	M00085	P00085	29	Other	53	t_hba	5.8
299	M00085	P00085	29	Other	120	t_ant	1
300	M00085	P00085	29	Other	120	t_hba	6
301	M00085	P00085	29	Other	256	t_gtt0	5.5
302	M00085	P00085	29	Other	256	t_gtt2	8
303	M00086	P00086	32	NZEuro	65	t_ant	1
304	M00086	P00086	32	NZEuro	65	t_hba	5.3
305	M00086	P00086	32	NZEuro	205	t_gct	5.2
306	M00087	P00087	33	NZEuro	90	t_ant	1
307	M00087	P00087	33	NZEuro	90	t_hba	5.4
308	M00087	P00087	33	NZEuro	186	t_gct	6.3
309	M00088	P00088	35	Other	49	t_ant	1
310	M00088	P00088	35	Other	49	t_hba	5.4
311	M00088	P00088	35	Other	190	t_gct	10.5
312	M00088	P00088	35	Other	201	t_gtt0	4.7
313	M00088	P00088	35	Other	201	t_gtt2	9.3
314	M00089	P00089	39	NZEuro	NA	NA	NA
315	M00090	P00090	33	NZEuro	62	t_ant	1
316	M00090	P00090	33	NZEuro	62	t_hba	4.6
317	M00091	P00091	28	NZEuro	46	t_ant	1
318	M00091	P00091	28	NZEuro	46	t_hba	5.1
319	M00091	P00091	28	NZEuro	192	t_gct	5.3
320	M00092	P00092	32	NZEuro	36	t_ant	1
321	M00092	P00092	32	NZEuro	36	t_hba	5.2
322	M00092	P00092	32	NZEuro	196	t_gct	4.3
323	M00093	P00093	39	NZEuro	62	t_ant	1
324	M00093	P00093	39	NZEuro	62	t_hba	5.7
325	M00093	P00093	39	NZEuro	202	t_gtt0	4.5
326	M00093	P00093	39	NZEuro	202	t_gtt2	6.7
327	M00094	P00094	27	NZEuro	54	t_ant	1
328	M00094	P00094	27	NZEuro	54	t_hba	5.5
329	M00094	P01280	26	NZEuro	88	t_ant	1
330	M00094	P01280	26	NZEuro	88	t_hba	5.3
331	M00094	P01280	26	NZEuro	198	t_gct	5.1
332	M00095	P00095	37	NZEuro	127	t_ant	1
333	M00096	P00096	32	NZEuro	235	t_ant	1
334	M00096	P00096	32	NZEuro	235	t_hba	5.6
335	M00096	P00096	32	NZEuro	260	t_gtt0	4
336	M00096	P00096	32	NZEuro	260	t_gtt2	6.4
337	M00097	P00097	23	NZEuro	33	t_ant	1
338	M00098	P00098	26	NZEuro	55	t_ant	1
339	M00098	P00098	26	NZEuro	55	t_hba	4.7
340	M00098	P00098	26	NZEuro	207	t_gct	6.5
341	M00099	P00099	35	NZEuro	63	t_ant	1
342	M00099	P00099	35	NZEuro	63	t_hba	5
343	M00100	P00100	30	Other	44	t_ant	1
344	M00100	P00100	30	Other	44	t_hba	6.2
345	M00100	P00100	30	Other	108	t_hba	5.5
346	M00100	P00100	30	Other	196	t_hba	5.3
347	M00100	P00100	30	Other	255	t_hba	5
348	M00101	P00101	29	NZEuro	79	t_ant	1
349	M00101	P00101	29	NZEuro	79	t_hba	5.1
350	M00101	P00101	29	NZEuro	118	t_gtt0	3.9
351	M00101	P00101	29	NZEuro	118	t_gtt2	3.8
352	M00101	P00101	29	NZEuro	191	t_gct	5.7
353	M00102	P00102	27	NZEuro	76	t_ant	1
354	M00102	P00102	27	NZEuro	76	t_hba	5.2
355	M00102	P00102	27	NZEuro	209	t_gtt0	4.2
356	M00102	P00102	27	NZEuro	209	t_gtt2	4.9
357	M00103	P00103	22	NZEuro	20	t_hba	4.8
358	M00103	P00103	22	NZEuro	72	t_hba	4.9
359	M00103	P00103	22	NZEuro	160	t_gtt0	4
360	M00103	P00103	22	NZEuro	160	t_gtt2	7.21
361	M00103	P00103	22	NZEuro	210	t_gtt0	4.57
362	M00103	P00103	22	NZEuro	210	t_gtt2	7.88
363	M00104	P00104	39	NZEuro	32	t_ant	1
364	M00104	P00104	39	NZEuro	32	t_hba	5.5
365	M00104	P00104	39	NZEuro	197	t_gct	7.2
366	M00105	P00105	23	NZEuro	36	t_ant	1
367	M00105	P00105	23	NZEuro	36	t_hba	5.7
368	M00105	P00105	23	NZEuro	58	t_ant	1
369	M00105	P00105	23	NZEuro	58	t_hba	5.6
370	M00105	P00105	23	NZEuro	103	t_gtt0	5.24
371	M00105	P00105	23	NZEuro	103	t_gtt2	6.35
372	M00106	P00106	27	Other	36	t_ant	1
373	M00106	P00106	27	Other	36	t_hba	5.7
374	M00106	P00106	27	Other	79	t_gtt0	4.8
375	M00106	P00106	27	Other	79	t_gtt2	4.4
376	M00106	P00106	27	Other	232	t_gtt0	4.4
377	M00106	P00106	27	Other	232	t_gtt2	6.8
378	M00107	P00107	38	NZEuro	30	t_ant	1
379	M00107	P00107	38	NZEuro	30	t_hba	5.2
380	M00108	P00108	27	NZEuro	48	t_ant	1
381	M00108	P00108	27	NZEuro	48	t_hba	5.1
382	M00108	P00108	27	NZEuro	192	t_gct	4.4
383	M00109	P00109	31	NZEuro	45	t_ant	1
384	M00109	P00109	31	NZEuro	45	t_hba	5.2
385	M00109	P00109	31	NZEuro	185	t_gtt0	3.7
386	M00109	P00109	31	NZEuro	185	t_gtt2	6.7
387	M00110	P00110	33	NZEuro	30	t_ant	1
388	M00110	P00110	33	NZEuro	70	t_ant	1
389	M00110	P00110	33	NZEuro	70	t_hba	4.7
390	M00110	P00110	33	NZEuro	184	t_gct	6.3
391	M00111	P00111	36	NZEuro	43	t_ant	1
392	M00111	P00111	36	NZEuro	43	t_hba	5.4
393	M00111	P00111	36	NZEuro	209	t_gtt0	4.6
394	M00111	P00111	36	NZEuro	209	t_gtt2	5.7
395	M00112	P00112	20	NZEuro	72	t_ant	1
396	M00112	P00112	20	NZEuro	72	t_hba	5.1
397	M00112	P00112	20	NZEuro	202	t_gtt0	4.5
398	M00112	P00112	20	NZEuro	202	t_gtt2	5.8
399	M00113	P00113	35	NZEuro	48	t_ant	1
400	M00113	P00113	35	NZEuro	48	t_hba	5
401	M00113	P00113	35	NZEuro	191	t_gct	7.5
402	M00114	P00114	34	NZEuro	80	t_ant	1
403	M00114	P00114	34	NZEuro	80	t_hba	5.3
404	M00114	P00114	34	NZEuro	211	t_gct	5.9
405	M00115	P00115	34	NZEuro	75	t_ant	1
406	M00115	P00115	34	NZEuro	75	t_hba	5.4
407	M00116	P00116	32	NZEuro	171	t_hba	4.8
408	M00116	P00116	32	NZEuro	177	t_gtt0	4.34
409	M00116	P00116	32	NZEuro	177	t_gtt2	6.79
410	M00117	P00117	34	NZEuro	37	t_ant	1
411	M00117	P00117	34	NZEuro	45	t_gtt0	6.06
412	M00117	P00117	34	NZEuro	45	t_gtt2	7.81
413	M00117	P00117	34	NZEuro	185	t_hba	4.9
414	M00118	P00118	29	Other	44	t_ant	1
415	M00118	P00118	29	Other	44	t_hba	4.7
416	M00118	P00118	29	Other	101	t_gtt0	4
417	M00118	P00118	29	Other	101	t_gtt2	8.6
418	M00119	P00119	34	Maori	48	t_ant	1
419	M00119	P00119	34	Maori	48	t_hba	5.8
420	M00119	P00119	34	Maori	84	t_gtt0	5.9
421	M00119	P00119	34	Maori	84	t_gtt2	10.2
422	M00119	P00119	34	Maori	99	t_hba	5.1
423	M00119	P00119	34	Maori	205	t_hba	5.1
424	M00120	P00120	42	NZEuro	195	t_gct	4.8
425	M00121	P00121	37	NZEuro	42	t_ant	1
426	M00121	P00121	37	NZEuro	42	t_hba	5.1
427	M00121	P00121	37	NZEuro	200	t_gct	6.2
428	M00122	P00122	37	NZEuro	46	t_ant	1
429	M00122	P00122	37	NZEuro	46	t_hba	5.5
430	M00122	P00122	37	NZEuro	200	t_gct	4.8
431	M00123	P00123	30	NZEuro	28	t_ant	1
432	M00123	P00123	30	NZEuro	28	t_ant	1
433	M00123	P00123	30	NZEuro	48	t_ant	1
434	M00123	P00123	30	NZEuro	48	t_ant	1
435	M00123	P00123	30	NZEuro	48	t_hba	5.8
436	M00123	P00123	30	NZEuro	48	t_hba	5.8
437	M00124	P00124	32	NZEuro	68	t_ant	1
438	M00124	P00124	32	NZEuro	68	t_hba	5.4
439	M00124	P00124	32	NZEuro	196	t_gtt0	4.5
440	M00124	P00124	32	NZEuro	196	t_gtt2	7.2
441	M00124	P00124	32	NZEuro	260	t_gtt0	4.31
442	M00124	P00124	32	NZEuro	260	t_gtt2	9.21
443	M00125	P00125	28	Other	43	t_ant	1
444	M00125	P00125	28	Other	43	t_hba	5.4
445	M00125	P00125	28	Other	196	t_gct	4.2
446	M00126	P00126	35	Other	90	t_ant	1
447	M00126	P00126	35	Other	90	t_hba	5.7
448	M00126	P00126	35	Other	196	t_gtt0	4
449	M00126	P00126	35	Other	196	t_gtt2	6.7
450	M00127	P00127	30	NZEuro	46	t_ant	1
451	M00127	P00127	30	NZEuro	46	t_hba	5.4
452	M00127	P00127	30	NZEuro	204	t_gtt0	4.6
453	M00127	P00127	30	NZEuro	204	t_gtt2	1.9
454	M00128	P00128	17	NZEuro	111	t_ant	1
455	M00128	P00128	17	NZEuro	111	t_hba	5.3
456	M00128	P00128	17	NZEuro	195	t_gct	6.1
457	M00129	P00129	16	NZEuro	97	t_ant	1
458	M00129	P00129	16	NZEuro	97	t_hba	5
459	M00129	P00129	16	NZEuro	197	t_gct	6
460	M00130	P00130	30	NZEuro	56	t_ant	1
461	M00130	P00130	30	NZEuro	56	t_ant	1
462	M00130	P00130	30	NZEuro	56	t_hba	5.2
463	M00130	P00130	30	NZEuro	56	t_hba	5.2
464	M00130	P00130	30	NZEuro	194	t_gtt0	4.18
465	M00130	P00130	30	NZEuro	194	t_gtt0	4.18
466	M00130	P00130	30	NZEuro	194	t_gtt2	7.17
467	M00130	P00130	30	NZEuro	194	t_gtt2	7.17
468	M00131	P00131	39	NZEuro	193	t_gct	5
469	M00132	P00132	31	NZEuro	40	t_ant	1
470	M00132	P00132	31	NZEuro	40	t_hba	5
471	M00132	P00132	31	NZEuro	196	t_gct	6.1
472	M00133	P00133	19	Pacific	41	t_ant	1
473	M00133	P00133	19	Pacific	41	t_hba	5.6
474	M00133	P00133	19	Pacific	196	t_gtt0	4.1
475	M00133	P00133	19	Pacific	196	t_gtt2	4.3
476	M00134	P00134	24	Other	46	t_ant	1
477	M00134	P00134	24	Other	172	t_gct	3.9
478	M00135	P00135	28	NZEuro	25	t_ant	1
479	M00135	P00135	28	NZEuro	25	t_hba	5.3
480	M00136	P00136	28	NZEuro	35	t_ant	1
481	M00136	P00136	28	NZEuro	35	t_hba	5.4
482	M00136	P00136	28	NZEuro	205	t_gct	9.1
483	M00136	P00136	28	NZEuro	211	t_gtt0	4.6
484	M00136	P00136	28	NZEuro	211	t_gtt2	6.8
485	M00136	P00136	28	NZEuro	263	t_gtt0	4.4
486	M00136	P00136	28	NZEuro	263	t_gtt2	5.9
487	M00137	P00137	26	NZEuro	53	t_ant	1
488	M00137	P00137	26	NZEuro	53	t_hba	4.6
489	M00138	P00138	35	NZEuro	16	t_ant	1
490	M00138	P00138	35	NZEuro	16	t_hba	5.8
491	M00138	P00138	35	NZEuro	115	t_gtt0	4.4
492	M00138	P00138	35	NZEuro	115	t_gtt2	4.4
493	M00139	P00139	32	NZEuro	57	t_ant	1
494	M00139	P00139	32	NZEuro	57	t_hba	5.4
495	M00139	P00139	32	NZEuro	206	t_gtt0	4.1
496	M00139	P00139	32	NZEuro	206	t_gtt2	6
497	M00140	P00140	37	Maori	39	t_ant	1
498	M00140	P06057	36	Maori	31	t_ant	1
499	M00140	P06057	36	Maori	31	t_hba	5.4
500	M00141	P00141	36	NZEuro	67	t_ant	1
501	M00141	P00141	36	NZEuro	67	t_hba	5.4
502	M00141	P00141	36	NZEuro	193	t_gct	5.8
503	M00142	P00142	19	Maori	38	t_ant	1
504	M00142	P00142	19	Maori	38	t_hba	5.3
505	M00142	P00142	19	Maori	228	t_gtt0	3.7
506	M00142	P00142	19	Maori	228	t_gtt2	4.2
507	M00143	P00143	25	Other	231	t_ant	1
508	M00143	P00143	25	Other	231	t_gtt0	4.7
509	M00143	P00143	25	Other	231	t_gtt2	8.1
510	M00143	P02131	24	Other	55	t_ant	1
511	M00143	P02131	24	Other	55	t_hba	5.4
512	M00143	P02131	24	Other	174	t_gct	8
513	M00143	P02131	24	Other	183	t_gtt0	5
514	M00143	P02131	24	Other	183	t_gtt2	7.3
515	M00144	P00144	32	NZEuro	36	t_ant	1
516	M00144	P00144	32	NZEuro	36	t_hba	5
517	M00144	P00144	32	NZEuro	190	t_gct	8.7
518	M00144	P00144	32	NZEuro	197	t_gtt0	5.1
519	M00144	P00144	32	NZEuro	197	t_gtt2	6.1
520	M00145	P00145	42	Other	155	t_ant	1
521	M00146	P00146	34	Other	33	t_ant	1
522	M00146	P00146	34	Other	33	t_hba	5.6
523	M00146	P00146	34	Other	209	t_gct	8.1
524	M00146	P00146	34	Other	214	t_gtt0	4.5
525	M00146	P00146	34	Other	214	t_gtt2	8.7
526	M00147	P00147	36	NZEuro	46	t_ant	1
527	M00147	P00147	36	NZEuro	46	t_hba	5.2
528	M00147	P00147	36	NZEuro	214	t_gct	10.6
529	M00147	P00147	36	NZEuro	227	t_gtt0	4.2
530	M00147	P00147	36	NZEuro	227	t_gtt2	8.3
531	M00148	P00148	25	NZEuro	34	t_ant	1
532	M00148	P00148	25	NZEuro	34	t_hba	5.6
533	M00149	P00149	37	NZEuro	31	t_ant	1
534	M00149	P00149	37	NZEuro	31	t_hba	5.5
535	M00150	P00150	33	NZEuro	54	t_ant	1
536	M00150	P00150	33	NZEuro	54	t_hba	5
537	M00150	P00150	33	NZEuro	195	t_gct	5.6
538	M00151	P00151	32	NZEuro	48	t_ant	1
539	M00151	P00151	32	NZEuro	48	t_hba	5.5
540	M00151	P00151	32	NZEuro	195	t_gct	7.6
541	M00152	P00152	42	Pacific	140	t_ant	1
542	M00152	P00152	42	Pacific	140	t_hba	4.8
543	M00152	P00152	42	Pacific	191	t_gtt0	4.1
544	M00152	P00152	42	Pacific	191	t_gtt2	5.4
545	M00153	P00153	17	NZEuro	136	t_ant	1
546	M00154	P00154	38	NZEuro	106	t_ant	1
547	M00155	P00155	36	NZEuro	37	t_ant	1
548	M00155	P00155	36	NZEuro	37	t_hba	5.7
549	M00155	P00155	36	NZEuro	191	t_gtt0	4.3
550	M00155	P00155	36	NZEuro	191	t_gtt2	5.8
551	M00156	P00156	34	NZEuro	51	t_ant	1
552	M00156	P00156	34	NZEuro	51	t_hba	5
553	M00156	P00156	34	NZEuro	198	t_gct	5.5
554	M00157	P00157	38	NZEuro	46	t_ant	1
555	M00157	P00157	38	NZEuro	46	t_hba	5.3
556	M00157	P00157	38	NZEuro	199	t_gct	9.3
557	M00158	P00158	24	NZEuro	102	t_gct	4.8
558	M00158	P00158	24	NZEuro	194	t_gtt0	4.14
559	M00158	P00158	24	NZEuro	194	t_gtt2	6.68
560	M00159	P00159	29	NZEuro	25	t_ant	1
561	M00159	P00159	29	NZEuro	25	t_hba	5.7
562	M00159	P00159	29	NZEuro	192	t_gtt0	6.8
563	M00159	P00159	29	NZEuro	192	t_gtt2	7.3
564	M00160	P00160	39	NZEuro	104	t_ant	1
565	M00160	P00160	39	NZEuro	104	t_hba	5.5
566	M00161	P00161	32	NZEuro	49	t_ant	1
567	M00161	P00161	32	NZEuro	49	t_hba	4.7
568	M00162	P00162	33	NZEuro	34	t_ant	1
569	M00162	P00162	33	NZEuro	34	t_ant	1
570	M00162	P00162	33	NZEuro	34	t_ant	1
571	M00162	P00162	33	NZEuro	88	t_ant	1
572	M00162	P00162	33	NZEuro	88	t_ant	1
573	M00162	P00162	33	NZEuro	88	t_ant	1
574	M00162	P00162	33	NZEuro	193	t_gtt0	3.87
575	M00162	P00162	33	NZEuro	193	t_gtt0	3.87
576	M00162	P00162	33	NZEuro	193	t_gtt0	3.87
577	M00162	P00162	33	NZEuro	193	t_gtt2	7.09
578	M00162	P00162	33	NZEuro	193	t_gtt2	7.09
579	M00162	P00162	33	NZEuro	193	t_gtt2	7.09
580	M00163	P00163	35	NZEuro	46	t_hba	4.5
581	M00163	P00163	35	NZEuro	211	t_ant	1
582	M00163	P00163	35	NZEuro	211	t_hba	5.2
583	M00163	P00163	35	NZEuro	240	t_hba	4.8
584	M00163	P00163	35	NZEuro	240	t_gtt0	4.32
585	M00163	P00163	35	NZEuro	240	t_gtt2	5.97
586	M00164	P00164	27	Other	51	t_ant	1
587	M00164	P00164	27	Other	51	t_hba	5.3
588	M00164	P00164	27	Other	193	t_gct	7.9
589	M00164	P00164	27	Other	201	t_gtt0	4
590	M00164	P00164	27	Other	201	t_gtt2	8.8
591	M00165	P00165	25	Pacific	51	t_ant	1
592	M00165	P00165	25	Pacific	110	t_ant	1
593	M00165	P00165	25	Pacific	110	t_hba	5.9
594	M00165	P00165	25	Pacific	130	t_gtt0	4.5
595	M00165	P00165	25	Pacific	130	t_gtt2	4.5
596	M00166	P00166	26	Pacific	NA	NA	NA
597	M00167	P00167	25	NZEuro	33	t_ant	1
598	M00167	P00167	25	NZEuro	33	t_hba	5.4
599	M00167	P00167	25	NZEuro	198	t_gct	7.1
600	M00168	P00168	36	Other	41	t_ant	1
601	M00168	P00168	36	Other	41	t_hba	5.5
602	M00168	P00168	36	Other	210	t_gct	6.6
603	M00169	P00169	36	NZEuro	43	t_ant	1
604	M00169	P00169	36	NZEuro	43	t_hba	5.1
605	M00169	P00169	36	NZEuro	186	t_gct	9.9
606	M00169	P00169	36	NZEuro	197	t_gtt0	4
607	M00169	P00169	36	NZEuro	197	t_gtt2	6.1
608	M00170	P00170	30	NZEuro	32	t_ant	1
609	M00170	P00170	30	NZEuro	192	t_gct	6.4
610	M00170	P07453	28	NZEuro	40	t_ant	1
611	M00170	P07453	28	NZEuro	40	t_hba	5.3
612	M00170	P07453	28	NZEuro	199	t_gct	8.3
613	M00170	P07453	28	NZEuro	206	t_gtt0	4.6
614	M00170	P07453	28	NZEuro	206	t_gtt2	6.1
615	M00171	P00171	23	NZEuro	32	t_ant	1
616	M00171	P00171	23	NZEuro	32	t_hba	5.3
617	M00171	P00171	23	NZEuro	197	t_gct	6.7
618	M00172	P00172	41	NZEuro	42	t_ant	1
619	M00173	P00173	35	NZEuro	39	t_ant	1
620	M00173	P00173	35	NZEuro	39	t_hba	5.4
621	M00173	P00173	35	NZEuro	130	t_gtt0	4.18
622	M00173	P00173	35	NZEuro	130	t_gtt2	11
623	M00173	P00173	35	NZEuro	158	t_hba	5.1
624	M00173	P00173	35	NZEuro	198	t_hba	4.7
625	M00174	P00174	34	NZEuro	31	t_ant	1
626	M00174	P00174	34	NZEuro	31	t_hba	5.3
627	M00174	P00174	34	NZEuro	196	t_gct	5.9
628	M00174	P00174	34	NZEuro	221	t_gtt0	4.78
629	M00174	P00174	34	NZEuro	221	t_gtt2	6.12
630	M00175	P00175	34	NZEuro	36	t_ant	1
631	M00175	P00175	34	NZEuro	36	t_hba	5.4
632	M00175	P00175	34	NZEuro	139	t_gtt0	4.2
633	M00175	P00175	34	NZEuro	139	t_gtt2	4.6
634	M00176	P00176	35	NZEuro	62	t_ant	1
635	M00176	P00176	35	NZEuro	62	t_hba	4.8
636	M00176	P00176	35	NZEuro	194	t_gct	5.7
637	M00177	P00177	26	NZEuro	50	t_ant	1
638	M00177	P00177	26	NZEuro	50	t_hba	5.5
639	M00178	P00178	38	NZEuro	62	t_ant	1
640	M00178	P00178	38	NZEuro	62	t_hba	5.9
641	M00178	P00178	38	NZEuro	78	t_gtt0	5
642	M00178	P00178	38	NZEuro	78	t_gtt2	6.1
643	M00178	P00178	38	NZEuro	201	t_gct	5.5
644	M00179	P00179	45	Other	43	t_ant	1
645	M00179	P00179	45	Other	43	t_hba	6.2
646	M00180	P00180	34	Pacific	52	t_ant	1
647	M00180	P00180	34	Pacific	52	t_hba	5.7
648	M00180	P00180	34	Pacific	108	t_ant	1
649	M00180	P00180	34	Pacific	210	t_gtt0	4.7
650	M00180	P00180	34	Pacific	210	t_gtt2	6.3
651	M00181	P00181	36	NZEuro	81	t_ant	1
652	M00181	P00181	36	NZEuro	81	t_hba	5
653	M00181	P00181	36	NZEuro	185	t_gct	6
654	M00182	P00182	33	NZEuro	208	t_ant	1
655	M00182	P00182	33	NZEuro	208	t_hba	5.3
656	M00183	P00183	28	Pacific	NA	NA	NA
657	M00184	P00184	34	NZEuro	54	t_ant	1
658	M00184	P00184	34	NZEuro	54	t_hba	5.3
659	M00184	P00184	34	NZEuro	176	t_gtt0	4.5
660	M00184	P00184	34	NZEuro	176	t_gtt2	5.5
661	M00185	P00185	28	NZEuro	NA	NA	NA
662	M00186	P00186	27	Other	39	t_ant	1
663	M00186	P00186	27	Other	39	t_hba	5.5
664	M00186	P00186	27	Other	197	t_gtt0	3.9
665	M00186	P00186	27	Other	197	t_gtt2	2.5
666	M00187	P00187	31	NZEuro	30	t_ant	1
667	M00187	P00187	31	NZEuro	30	t_hba	5.3
668	M00188	P00188	29	NZEuro	29	t_ant	1
669	M00189	P00189	36	Other	69	t_ant	1
670	M00189	P00189	36	Other	69	t_hba	5.2
671	M00189	P00189	36	Other	196	t_gct	5
672	M00190	P00190	37	NZEuro	87	t_ant	1
673	M00190	P00190	37	NZEuro	87	t_hba	5.5
674	M00190	P00190	37	NZEuro	210	t_gct	7.3
675	M00191	P00191	22	Maori	43	t_ant	1
676	M00191	P00191	22	Maori	43	t_hba	5.3
677	M00191	P00191	22	Maori	203	t_ant	1
678	M00191	P00191	22	Maori	203	t_gct	4.4
679	M00192	P00192	31	NZEuro	192	t_gct	3.1
680	M00192	P04670	33	NZEuro	31	t_ant	1
681	M00192	P04670	33	NZEuro	31	t_hba	5.3
682	M00192	P04670	33	NZEuro	192	t_gct	6.3
683	M00193	P00193	28	NZEuro	26	t_ant	1
684	M00193	P00193	28	NZEuro	62	t_ant	1
685	M00193	P00193	28	NZEuro	62	t_hba	5
686	M00193	P00193	28	NZEuro	163	t_gct	6.9
687	M00194	P00194	32	NZEuro	42	t_ant	1
688	M00194	P00194	32	NZEuro	42	t_hba	5.1
689	M00194	P00194	32	NZEuro	196	t_gct	8
690	M00194	P00194	32	NZEuro	211	t_gtt0	4.3
691	M00194	P00194	32	NZEuro	211	t_gtt2	6.7
692	M00195	P00195	21	Maori	105	t_hba	5.3
693	M00195	P00195	21	Maori	192	t_gct	6.1
694	M00195	P00195	21	Maori	269	t_hba	5.2
695	M00195	P00195	21	Maori	272	t_gtt0	4.8
696	M00195	P00195	21	Maori	272	t_gtt2	7.28
697	M00196	P00196	32	NZEuro	191	t_ant	1
698	M00196	P00196	32	NZEuro	191	t_hba	5.2
699	M00197	P00197	28	NZEuro	NA	NA	NA
700	M00198	P00198	38	Other	77	t_ant	1
701	M00198	P00198	38	Other	77	t_hba	5.3
702	M00198	P00198	38	Other	199	t_gct	4.8
703	M00199	P00199	26	NZEuro	47	t_ant	1
704	M00199	P00199	26	NZEuro	47	t_hba	5.3
705	M00199	P00199	26	NZEuro	191	t_gct	5.5
706	M00200	P00200	31	NZEuro	73	t_ant	1
707	M00200	P00200	31	NZEuro	73	t_hba	5.5
708	M00200	P00200	31	NZEuro	185	t_gct	6.2
709	M00201	P00201	30	NZEuro	49	t_ant	1
710	M00201	P00201	30	NZEuro	49	t_hba	5.3
711	M00202	P00202	37	NZEuro	76	t_ant	1
712	M00202	P00202	37	NZEuro	76	t_hba	5.3
713	M00202	P00202	37	NZEuro	177	t_gct	6.2
714	M00203	P00203	38	NZEuro	49	t_ant	1
715	M00203	P00203	38	NZEuro	49	t_hba	5.4
716	M00203	P00203	38	NZEuro	173	t_hba	5.2
717	M00203	P00203	38	NZEuro	173	t_gtt0	4.65
718	M00203	P00203	38	NZEuro	173	t_gtt2	6.09
719	M00203	P00203	38	NZEuro	198	t_gtt0	4
720	M00203	P00203	38	NZEuro	198	t_gtt2	5.3
721	M00204	P00204	32	NZEuro	49	t_ant	1
722	M00204	P00204	32	NZEuro	49	t_hba	6
723	M00204	P00204	32	NZEuro	182	t_gtt0	5.6
724	M00204	P00204	32	NZEuro	182	t_gtt2	11.8
725	M00204	P00204	32	NZEuro	192	t_hba	5.6
726	M00205	P00205	18	NZEuro	162	t_ant	1
727	M00205	P00205	18	NZEuro	162	t_hba	5.4
728	M00205	P00205	18	NZEuro	208	t_gct	4.2
729	M00206	P00206	33	NZEuro	32	t_ant	1
730	M00207	P00207	20	Maori	117	t_ant	1
731	M00207	P00207	20	Maori	117	t_hba	4.8
732	M00207	P00207	20	Maori	201	t_gct	6.3
733	M00208	P00208	35	Maori	35	t_ant	1
734	M00208	P00208	35	Maori	35	t_hba	5.1
735	M00208	P00208	35	Maori	191	t_gct	4.7
736	M00209	P00209	23	NZEuro	60	t_ant	1
737	M00209	P00209	23	NZEuro	60	t_hba	5.1
738	M00209	P00209	23	NZEuro	241	t_gtt0	4.9
739	M00209	P00209	23	NZEuro	241	t_gtt2	6
740	M00209	P00209	23	NZEuro	253	t_ant	1
741	M00210	P00210	39	NZEuro	30	t_ant	1
742	M00211	P00211	39	NZEuro	69	t_ant	1
743	M00211	P00211	39	NZEuro	69	t_hba	5.1
744	M00211	P00211	39	NZEuro	212	t_gct	7.4
745	M00212	P00212	38	NZEuro	94	t_ant	1
746	M00212	P00212	38	NZEuro	94	t_hba	5.2
747	M00212	P00212	38	NZEuro	210	t_gct	5.1
748	M00213	P00213	21	NZEuro	48	t_ant	1
749	M00213	P00213	21	NZEuro	48	t_hba	5.3
750	M00214	P00214	22	NZEuro	45	t_ant	1
751	M00214	P00214	22	NZEuro	45	t_hba	5.3
752	M00215	P00215	29	NZEuro	48	t_ant	1
753	M00215	P00215	29	NZEuro	48	t_hba	5.7
754	M00215	P00215	29	NZEuro	191	t_gct	5.8
755	M00215	P00215	29	NZEuro	257	t_gtt0	4.1
756	M00215	P00215	29	NZEuro	257	t_gtt2	6.4
757	M00216	P00216	34	NZEuro	83	t_ant	1
758	M00216	P00216	34	NZEuro	83	t_hba	5.3
759	M00216	P00216	34	NZEuro	209	t_gct	5.3
760	M00217	P00217	21	NZEuro	42	t_ant	1
761	M00217	P00217	21	NZEuro	233	t_gtt0	5.66
762	M00217	P00217	21	NZEuro	233	t_gtt2	8.46
763	M00217	P00217	21	NZEuro	239	t_hba	6
764	M00218	P00218	20	NZEuro	61	t_ant	1
765	M00218	P00218	20	NZEuro	61	t_hba	5.2
766	M00218	P00218	20	NZEuro	210	t_gct	3.4
767	M00219	P00219	35	Other	39	t_ant	1
768	M00220	P00220	23	NZEuro	34	t_ant	1
769	M00220	P00220	23	NZEuro	34	t_hba	5.5
770	M00220	P00220	23	NZEuro	192	t_gct	5.7
771	M00220	P04438	24	NZEuro	29	t_ant	1
772	M00220	P04438	24	NZEuro	29	t_hba	5.6
773	M00220	P04438	24	NZEuro	189	t_gtt0	4
774	M00220	P04438	24	NZEuro	189	t_gtt2	4.7
775	M00221	P00221	22	Maori	47	t_ant	1
776	M00221	P00221	22	Maori	47	t_hba	5.1
777	M00222	P00222	35	NZEuro	132	t_ant	1
778	M00222	P00222	35	NZEuro	132	t_hba	4.9
779	M00223	P00223	32	NZEuro	37	t_ant	1
780	M00223	P00223	32	NZEuro	37	t_hba	5.1
781	M00223	P00223	32	NZEuro	197	t_gct	7.1
782	M00223	P10643	30	NZEuro	35	t_ant	1
783	M00223	P10643	30	NZEuro	35	t_hba	4.9
784	M00224	P00224	43	NZEuro	43	t_ant	1
785	M00224	P00224	43	NZEuro	43	t_hba	5.3
786	M00224	P00224	43	NZEuro	197	t_gct	6.6
787	M00224	P00224	43	NZEuro	236	t_gtt0	4.3
788	M00224	P00224	43	NZEuro	236	t_gtt2	5.5
789	M00225	P00225	33	Other	49	t_gtt0	6.2
790	M00225	P00225	33	Other	49	t_gtt2	6.69
791	M00225	P00225	33	Other	110	t_hba	5.6
792	M00226	P00226	30	Other	27	t_ant	1
793	M00226	P00226	30	Other	27	t_hba	4.9
794	M00226	P00226	30	Other	223	t_gtt0	3.7
795	M00226	P00226	30	Other	223	t_gtt2	5.9
796	M00227	P00227	33	NZEuro	55	t_ant	1
797	M00227	P00227	33	NZEuro	55	t_hba	5.1
798	M00227	P00227	33	NZEuro	194	t_gtt0	5
799	M00227	P00227	33	NZEuro	194	t_gtt2	5.7
800	M00228	P00228	29	NZEuro	65	t_ant	1
801	M00228	P00228	29	NZEuro	65	t_hba	5.5
802	M00228	P00228	29	NZEuro	205	t_gct	6
803	M00229	P00229	35	NZEuro	64	t_ant	1
804	M00229	P00229	35	NZEuro	64	t_hba	5.6
805	M00230	P00230	26	NZEuro	53	t_hba	5.5
806	M00230	P00230	26	NZEuro	194	t_gct	5.7
807	M00231	P00231	24	NZEuro	32	t_ant	1
808	M00231	P00231	24	NZEuro	57	t_ant	1
809	M00232	P00232	17	Maori	145	t_ant	1
810	M00232	P00232	17	Maori	145	t_hba	5.1
811	M00232	P00232	17	Maori	168	t_gtt0	4.2
812	M00232	P00232	17	Maori	168	t_gtt2	4.3
813	M00232	P00232	17	Maori	207	t_hba	4.9
814	M00233	P00233	35	NZEuro	56	t_ant	1
815	M00233	P00233	35	NZEuro	56	t_hba	5.2
816	M00233	P00233	35	NZEuro	198	t_gct	5.1
817	M00234	P00234	24	NZEuro	24	t_ant	1
818	M00234	P00234	24	NZEuro	24	t_hba	5.6
819	M00234	P00234	24	NZEuro	75	t_gtt0	4.4
820	M00234	P00234	24	NZEuro	75	t_gtt2	4.5
821	M00235	P00235	37	Other	48	t_ant	1
822	M00235	P00235	37	Other	48	t_hba	5.2
823	M00235	P00235	37	Other	197	t_gct	11
824	M00235	P00235	37	Other	218	t_gtt0	4.2
825	M00235	P00235	37	Other	218	t_gtt2	7.1
826	M00236	P00236	40	NZEuro	37	t_ant	1
827	M00237	P00237	33	NZEuro	38	t_ant	1
828	M00237	P00237	33	NZEuro	38	t_hba	5.3
829	M00237	P00237	33	NZEuro	192	t_gct	6.7
830	M00238	P00238	33	Other	49	t_ant	1
831	M00238	P00238	33	Other	49	t_hba	5.6
832	M00238	P00238	33	Other	227	t_gtt0	4.4
833	M00238	P00238	33	Other	227	t_gtt2	8.3
834	M00239	P00239	37	NZEuro	42	t_ant	1
835	M00240	P00240	35	Maori	44	t_ant	1
836	M00240	P00240	35	Maori	44	t_hba	6.4
837	M00240	P00240	35	Maori	89	t_hba	5.9
838	M00240	P00240	35	Maori	89	t_gtt0	4.5
839	M00240	P00240	35	Maori	89	t_gtt2	5.5
840	M00240	P00240	35	Maori	222	t_hba	6.1
841	M00240	P00240	35	Maori	226	t_hba	6.3
842	M00240	P00240	35	Maori	261	t_hba	6.1
843	M00240	P00240	35	Maori	275	t_hba	6.2
844	M00241	P00241	19	NZEuro	65	t_ant	1
845	M00241	P00241	19	NZEuro	65	t_hba	5.3
846	M00241	P00241	19	NZEuro	87	t_gtt0	4.2
847	M00241	P00241	19	NZEuro	87	t_gtt2	4.7
848	M00241	P00241	19	NZEuro	191	t_gtt0	3.9
849	M00241	P00241	19	NZEuro	191	t_gtt2	4.3
850	M00242	P00242	30	Pacific	67	t_ant	1
851	M00242	P00242	30	Pacific	67	t_hba	6.1
852	M00242	P00242	30	Pacific	85	t_gtt0	4.39
853	M00242	P00242	30	Pacific	85	t_gtt2	7.2
854	M00242	P00242	30	Pacific	112	t_hba	6.1
855	M00242	P00242	30	Pacific	117	t_ant	1
856	M00242	P00242	30	Pacific	117	t_gtt0	4.4
857	M00242	P00242	30	Pacific	117	t_gtt2	8.2
858	M00243	P00243	29	NZEuro	56	t_ant	1
859	M00243	P00243	29	NZEuro	56	t_hba	5.1
860	M00243	P00243	29	NZEuro	196	t_gct	8.3
861	M00243	P00243	29	NZEuro	208	t_gtt0	4.5
862	M00243	P00243	29	NZEuro	208	t_gtt2	6.5
863	M00243	P03449	30	NZEuro	51	t_ant	1
864	M00243	P03449	30	NZEuro	51	t_hba	5.1
865	M00243	P03449	30	NZEuro	204	t_gtt0	4.6
866	M00243	P03449	30	NZEuro	204	t_gtt2	7
867	M00244	P00244	36	NZEuro	38	t_ant	1
868	M00244	P00244	36	NZEuro	38	t_hba	5.2
869	M00244	P00244	36	NZEuro	186	t_gtt0	3.5
870	M00244	P00244	36	NZEuro	186	t_gtt2	4.9
871	M00245	P00245	32	NZEuro	75	t_ant	1
872	M00245	P00245	32	NZEuro	75	t_hba	5.1
873	M00245	P00245	32	NZEuro	192	t_gct	4.8
874	M00246	P00246	40	NZEuro	46	t_ant	1
875	M00246	P00246	40	NZEuro	46	t_ant	1
876	M00246	P00246	40	NZEuro	46	t_hba	5.1
877	M00246	P00246	40	NZEuro	46	t_hba	5.1
878	M00246	P00246	40	NZEuro	189	t_gct	7.5
879	M00246	P00246	40	NZEuro	189	t_gct	7.5
880	M00246	P00246	40	NZEuro	219	t_gtt0	4.83
881	M00246	P00246	40	NZEuro	219	t_gtt0	4.83
882	M00246	P00246	40	NZEuro	219	t_gtt2	8.33
883	M00246	P00246	40	NZEuro	219	t_gtt2	8.33
884	M00247	P00247	40	NZEuro	114	t_ant	1
885	M00247	P00247	40	NZEuro	114	t_hba	5.3
886	M00248	P00248	31	NZEuro	48	t_ant	1
887	M00248	P00248	31	NZEuro	48	t_hba	5.9
888	M00248	P00248	31	NZEuro	71	t_gtt0	4.5
889	M00248	P00248	31	NZEuro	71	t_gtt2	6.9
890	M00248	P00248	31	NZEuro	134	t_gtt0	4.82
891	M00248	P00248	31	NZEuro	134	t_gtt2	10.2
892	M00248	P00248	31	NZEuro	146	t_hba	5.7
893	M00248	P00248	31	NZEuro	146	t_gtt0	5.7
894	M00248	P00248	31	NZEuro	146	t_gtt2	7.65
895	M00248	P00248	31	NZEuro	153	t_hba	6
896	M00248	P00248	31	NZEuro	258	t_hba	5.9
897	M00249	P00249	37	NZEuro	29	t_ant	1
898	M00249	P00249	37	NZEuro	29	t_hba	4.9
899	M00250	P00250	31	NZEuro	47	t_ant	1
900	M00250	P00250	31	NZEuro	47	t_hba	5.5
901	M00250	P00250	31	NZEuro	153	t_gtt0	4.7
902	M00250	P00250	31	NZEuro	153	t_gtt2	4.9
903	M00250	P00250	31	NZEuro	199	t_gtt0	5
904	M00250	P00250	31	NZEuro	199	t_gtt2	7.3
905	M00251	P00251	24	NZEuro	57	t_ant	1
906	M00251	P00251	24	NZEuro	57	t_hba	5.3
907	M00252	P00252	19	NZEuro	40	t_ant	1
908	M00252	P00252	19	NZEuro	40	t_hba	4.8
909	M00253	P00253	34	NZEuro	75	t_ant	1
910	M00253	P00253	34	NZEuro	75	t_hba	5.1
911	M00253	P00253	34	NZEuro	197	t_gct	6.1
912	M00253	P06404	32	NZEuro	82	t_ant	1
913	M00253	P06404	32	NZEuro	82	t_hba	5.3
914	M00253	P06404	32	NZEuro	204	t_gtt0	4.4
915	M00253	P06404	32	NZEuro	204	t_gtt2	6
916	M00254	P00254	41	Other	62	t_ant	1
917	M00254	P00254	41	Other	62	t_hba	5.1
918	M00254	P00254	41	Other	189	t_gct	5.2
919	M00255	P00255	40	NZEuro	45	t_ant	1
920	M00255	P00255	40	NZEuro	45	t_hba	5.7
921	M00255	P00255	40	NZEuro	69	t_gtt0	4.8
922	M00255	P00255	40	NZEuro	69	t_gtt2	4.3
923	M00255	P00255	40	NZEuro	199	t_gct	6.6
924	M00256	P00256	21	NZEuro	36	t_ant	1
925	M00256	P00256	21	NZEuro	36	t_hba	5.1
926	M00256	P00256	21	NZEuro	201	t_gct	4.5
927	M00257	P00257	28	NZEuro	64	t_ant	1
928	M00257	P00257	28	NZEuro	64	t_hba	5.1
929	M00257	P00257	28	NZEuro	195	t_gtt0	4
930	M00257	P00257	28	NZEuro	195	t_gtt2	5.2
931	M00258	P00258	33	Other	99	t_ant	1
932	M00258	P00258	33	Other	99	t_hba	5.1
933	M00258	P00258	33	Other	192	t_gct	8.8
934	M00258	P00258	33	Other	203	t_gtt0	4
935	M00258	P00258	33	Other	203	t_gtt2	10.2
936	M00258	P00258	33	Other	219	t_hba	5.3
937	M00259	P00259	32	NZEuro	27	t_ant	1
938	M00259	P00259	32	NZEuro	57	t_ant	1
939	M00259	P00259	32	NZEuro	57	t_hba	4.8
940	M00259	P00259	32	NZEuro	195	t_gct	5.2
941	M00260	P00260	44	NZEuro	59	t_ant	1
942	M00260	P00260	44	NZEuro	118	t_hba	5.4
943	M00260	P00260	44	NZEuro	199	t_gct	5.1
944	M00261	P00261	30	NZEuro	27	t_ant	1
945	M00261	P00261	30	NZEuro	27	t_hba	5.3
946	M00262	P00262	36	NZEuro	46	t_ant	1
947	M00262	P00262	36	NZEuro	46	t_hba	5.3
948	M00262	P00262	36	NZEuro	197	t_gct	6.3
949	M00263	P00263	20	NZEuro	82	t_ant	1
950	M00263	P00263	20	NZEuro	82	t_hba	5.4
951	M00264	P00264	31	NZEuro	48	t_ant	1
952	M00264	P00264	31	NZEuro	48	t_hba	5.2
953	M00264	P00264	31	NZEuro	125	t_gtt0	4.9
954	M00264	P00264	31	NZEuro	125	t_gtt2	5.5
955	M00264	P09725	33	NZEuro	42	t_ant	1
956	M00264	P09725	33	NZEuro	42	t_hba	5.3
957	M00264	P09725	33	NZEuro	197	t_gct	6.2
958	M00265	P00265	28	NZEuro	55	t_ant	1
959	M00265	P00265	28	NZEuro	55	t_hba	5.5
960	M00265	P00265	28	NZEuro	202	t_gct	6.2
961	M00266	P00266	33	NZEuro	39	t_ant	1
962	M00266	P00266	33	NZEuro	39	t_hba	5.4
963	M00266	P00266	33	NZEuro	179	t_gct	6.7
964	M00267	P00267	26	NZEuro	75	t_ant	1
965	M00267	P00267	26	NZEuro	75	t_hba	5.2
966	M00267	P00267	26	NZEuro	200	t_gtt0	5
967	M00267	P00267	26	NZEuro	200	t_gtt2	5.3
968	M00267	P00267	26	NZEuro	251	t_gtt0	4
969	M00267	P00267	26	NZEuro	251	t_gtt2	6.2
970	M00268	P00268	35	NZEuro	32	t_ant	1
971	M00269	P00269	36	NZEuro	31	t_ant	1
972	M00269	P00269	36	NZEuro	31	t_hba	5.1
973	M00269	P00269	36	NZEuro	172	t_gct	4.8
974	M00269	P00269	36	NZEuro	241	t_gtt0	4
975	M00269	P00269	36	NZEuro	241	t_gtt2	5.3
976	M00270	P00270	28	NZEuro	57	t_ant	1
977	M00270	P00270	28	NZEuro	57	t_hba	5.5
978	M00270	P00270	28	NZEuro	198	t_gct	6.3
979	M00271	P00271	35	NZEuro	49	t_ant	1
980	M00271	P00271	35	NZEuro	49	t_hba	4.6
981	M00272	P00272	39	NZEuro	33	t_ant	1
982	M00272	P00272	39	NZEuro	33	t_hba	5.2
983	M00272	P00272	39	NZEuro	269	t_gct	8.3
984	M00272	P00272	39	NZEuro	275	t_hba	5.8
985	M00272	P00272	39	NZEuro	275	t_gtt0	4.3
986	M00272	P00272	39	NZEuro	275	t_gtt2	5.3
987	M00273	P00273	28	Other	35	t_ant	1
988	M00273	P00273	28	Other	62	t_ant	1
989	M00273	P00273	28	Other	62	t_hba	5.6
990	M00273	P00273	28	Other	174	t_gtt0	4
991	M00273	P00273	28	Other	174	t_gtt2	8.6
992	M00274	P00274	31	NZEuro	52	t_ant	1
993	M00274	P00274	31	NZEuro	52	t_hba	5.1
994	M00274	P00274	31	NZEuro	199	t_gct	4.7
995	M00275	P00275	40	NZEuro	40	t_ant	1
996	M00275	P00275	40	NZEuro	40	t_hba	5.6
997	M00275	P00275	40	NZEuro	90	t_gtt0	4.4
998	M00275	P00275	40	NZEuro	90	t_gtt2	6
999	M00275	P00275	40	NZEuro	194	t_gct	7.2
1000	M00276	P00276	33	NZEuro	66	t_ant	1
1001	M00276	P00276	33	NZEuro	66	t_hba	5.8
1002	M00276	P00276	33	NZEuro	207	t_gtt0	4.9
1003	M00276	P00276	33	NZEuro	207	t_gtt2	9.2
1004	M00277	P00277	28	Pacific	140	t_ant	1
1005	M00277	P00277	28	Pacific	140	t_hba	5.2
1006	M00278	P00278	28	NZEuro	35	t_ant	1
1007	M00278	P00278	28	NZEuro	35	t_hba	5.4
1008	M00278	P00278	28	NZEuro	77	t_ant	1
1009	M00278	P00278	28	NZEuro	77	t_hba	5.5
1010	M00278	P00278	28	NZEuro	199	t_gct	4.8
1011	M00279	P00279	34	Other	171	t_hba	5.8
1012	M00279	P00279	34	Other	203	t_gct	13.3
1013	M00279	P00279	34	Other	207	t_gct	12.6
1014	M00279	P00279	34	Other	212	t_gtt0	6.1
1015	M00279	P00279	34	Other	212	t_gtt2	10.4
1016	M00280	P00280	26	Other	114	t_ant	1
1017	M00281	P00281	29	NZEuro	36	t_hba	5.7
1018	M00281	P00281	29	NZEuro	190	t_gtt0	4.6
1019	M00281	P00281	29	NZEuro	190	t_gtt2	5.8
1020	M00282	P00282	36	NZEuro	8	t_ant	1
1021	M00282	P00282	36	NZEuro	55	t_ant	1
1022	M00282	P00282	36	NZEuro	55	t_hba	5
1023	M00282	P00282	36	NZEuro	198	t_gct	7.3
1024	M00283	P00283	34	NZEuro	64	t_ant	1
1025	M00283	P00283	34	NZEuro	64	t_hba	5.1
1026	M00283	P00283	34	NZEuro	209	t_gct	5.5
1027	M00284	P00284	31	NZEuro	85	t_ant	1
1028	M00284	P00284	31	NZEuro	85	t_hba	5.7
1029	M00284	P00284	31	NZEuro	151	t_gtt0	4.3
1030	M00284	P00284	31	NZEuro	151	t_gtt2	4.4
1031	M00284	P00284	31	NZEuro	198	t_gtt0	4.17
1032	M00284	P00284	31	NZEuro	198	t_gtt2	5.36
1033	M00285	P00285	27	NZEuro	28	t_ant	1
1034	M00285	P00285	27	NZEuro	72	t_ant	1
1035	M00285	P00285	27	NZEuro	72	t_hba	5.1
1036	M00285	P00285	27	NZEuro	193	t_gtt0	4.9
1037	M00285	P00285	27	NZEuro	193	t_gtt2	5.7
1038	M00286	P00286	37	Pacific	56	t_ant	1
1039	M00286	P00286	37	Pacific	56	t_hba	5.4
1040	M00286	P00286	37	Pacific	207	t_gct	11.1
1041	M00286	P00286	37	Pacific	216	t_hba	4.9
1042	M00286	P00286	37	Pacific	216	t_gtt0	4.48
1043	M00286	P00286	37	Pacific	216	t_gtt2	7.13
1044	M00286	P06772	38	Pacific	58	t_ant	1
1045	M00286	P06772	38	Pacific	224	t_gtt0	4.1
1046	M00286	P06772	38	Pacific	224	t_gtt2	6.9
1047	M00287	P00287	22	NZEuro	99	t_ant	1
1048	M00287	P00287	22	NZEuro	99	t_hba	4.9
1049	M00288	P00288	23	NZEuro	44	t_gtt0	4.6
1050	M00288	P00288	23	NZEuro	44	t_gtt2	6.11
1051	M00289	P00289	40	NZEuro	64	t_ant	1
1052	M00289	P00289	40	NZEuro	64	t_hba	5.3
1053	M00289	P00289	40	NZEuro	234	t_gtt0	4.8
1054	M00289	P00289	40	NZEuro	234	t_gtt2	8.4
1055	M00290	P00290	33	NZEuro	86	t_ant	1
1056	M00290	P00290	33	NZEuro	86	t_hba	5.1
1057	M00290	P00290	33	NZEuro	185	t_gct	5
1058	M00291	P00291	24	Maori	188	t_ant	1
1059	M00291	P00291	24	Maori	188	t_hba	5.1
1060	M00291	P00291	24	Maori	214	t_gct	6.5
1061	M00291	P00291	24	Maori	270	t_gtt0	4.72
1062	M00291	P00291	24	Maori	270	t_gtt2	3.83
1063	M00292	P00292	25	Maori	62	t_ant	1
1064	M00292	P00292	25	Maori	62	t_hba	5.8
1065	M00292	P00292	25	Maori	170	t_gct	8.5
1066	M00292	P00292	25	Maori	192	t_gtt0	4.9
1067	M00292	P00292	25	Maori	192	t_gtt2	7.9
1068	M00293	P00293	34	NZEuro	37	t_ant	1
1069	M00293	P00293	34	NZEuro	37	t_hba	5
1070	M00293	P00293	34	NZEuro	202	t_gct	5.8
1071	M00294	P00294	33	NZEuro	42	t_ant	1
1072	M00294	P00294	33	NZEuro	42	t_hba	4.8
1073	M00294	P00294	33	NZEuro	196	t_gct	8.2
1074	M00294	P00294	33	NZEuro	205	t_gtt0	4
1075	M00294	P00294	33	NZEuro	205	t_gtt2	7.4
1076	M00295	P00295	31	NZEuro	28	t_ant	1
1077	M00295	P00295	31	NZEuro	28	t_hba	5.5
1078	M00295	P00295	31	NZEuro	201	t_gct	8.3
1079	M00295	P00295	31	NZEuro	222	t_gtt0	4.3
1080	M00295	P00295	31	NZEuro	222	t_gtt2	4.4
1081	M00296	P00296	34	NZEuro	31	t_ant	1
1082	M00297	P00297	33	NZEuro	39	t_ant	1
1083	M00297	P00297	33	NZEuro	39	t_hba	5.3
1084	M00297	P00297	33	NZEuro	200	t_gct	5.2
1085	M00298	P00298	30	NZEuro	75	t_ant	1
1086	M00298	P00298	30	NZEuro	75	t_hba	5.8
1087	M00298	P00298	30	NZEuro	243	t_gct	8.2
1088	M00298	P00298	30	NZEuro	250	t_gtt0	4.4
1089	M00298	P00298	30	NZEuro	250	t_gtt2	6.3
1090	M00299	P00299	28	Pacific	68	t_ant	1
1091	M00299	P00299	28	Pacific	169	t_ant	1
1092	M00299	P00299	28	Pacific	169	t_hba	5.5
1093	M00299	P00299	28	Pacific	201	t_gct	6
1094	M00300	P00300	31	NZEuro	54	t_ant	1
1095	M00300	P00300	31	NZEuro	54	t_hba	5.5
1096	M00300	P00300	31	NZEuro	215	t_gtt0	4.2
1097	M00300	P00300	31	NZEuro	215	t_gtt2	7.4
1098	M00301	P00301	34	NZEuro	46	t_ant	1
1099	M00301	P00301	34	NZEuro	46	t_hba	4.7
1100	M00301	P00301	34	NZEuro	193	t_gct	7.3
1101	M00302	P00302	28	NZEuro	44	t_hba	5
1102	M00302	P00302	28	NZEuro	193	t_gct	5.3
1103	M00303	P00303	38	NZEuro	63	t_ant	1
1104	M00303	P00303	38	NZEuro	63	t_hba	5.5
1105	M00303	P00303	38	NZEuro	194	t_gct	5.9
1106	M00304	P00304	35	Other	54	t_ant	1
1107	M00304	P00304	35	Other	54	t_hba	5.5
1108	M00304	P00304	35	Other	180	t_gtt0	4
1109	M00304	P00304	35	Other	180	t_gtt2	8.6
1110	M00305	P00305	18	NZEuro	28	t_ant	1
1111	M00305	P00305	18	NZEuro	28	t_hba	5.3
1112	M00305	P00305	18	NZEuro	206	t_gct	7.2
1113	M00305	P09617	19	NZEuro	23	t_ant	1
1114	M00305	P09617	19	NZEuro	23	t_hba	5.5
1115	M00305	P09617	19	NZEuro	191	t_gct	4.7
1116	M00306	P00306	35	NZEuro	59	t_ant	1
1117	M00306	P00306	35	NZEuro	116	t_ant	1
1118	M00306	P00306	35	NZEuro	116	t_hba	5.2
1119	M00306	P00306	35	NZEuro	192	t_gct	9.8
1120	M00306	P00306	35	NZEuro	195	t_gtt0	4.7
1121	M00306	P00306	35	NZEuro	195	t_gtt2	8.2
1122	M00307	P00307	31	NZEuro	33	t_ant	1
1123	M00307	P00307	31	NZEuro	33	t_hba	5.8
1124	M00307	P00307	31	NZEuro	77	t_gtt0	4.46
1125	M00307	P00307	31	NZEuro	77	t_gtt2	5.21
1126	M00308	P00308	36	NZEuro	40	t_ant	1
1127	M00308	P00308	36	NZEuro	40	t_hba	5.5
1128	M00308	P00308	36	NZEuro	111	t_gtt0	4
1129	M00308	P00308	36	NZEuro	111	t_gtt2	5
1130	M00309	P00309	31	NZEuro	68	t_ant	1
1131	M00310	P00310	38	NZEuro	46	t_ant	1
1132	M00310	P00310	38	NZEuro	46	t_ant	1
1133	M00310	P00310	38	NZEuro	46	t_ant	1
1134	M00310	P00310	38	NZEuro	46	t_hba	5.1
1135	M00310	P00310	38	NZEuro	46	t_hba	5.1
1136	M00310	P00310	38	NZEuro	46	t_hba	5.1
1137	M00310	P00310	38	NZEuro	198	t_gct	6.6
1138	M00310	P00310	38	NZEuro	198	t_gct	6.6
1139	M00310	P00310	38	NZEuro	198	t_gct	6.6
1140	M00311	P00311	24	NZEuro	28	t_ant	1
1141	M00311	P00311	24	NZEuro	28	t_hba	5.1
1142	M00312	P00312	22	Other	53	t_ant	1
1143	M00312	P00312	22	Other	53	t_hba	4.7
1144	M00312	P00312	22	Other	141	t_ant	1
1145	M00312	P00312	22	Other	141	t_hba	4.9
1146	M00313	P00313	25	NZEuro	40	t_ant	1
1147	M00313	P00313	25	NZEuro	40	t_hba	5.5
1148	M00313	P00313	25	NZEuro	118	t_ant	1
1149	M00313	P00313	25	NZEuro	118	t_hba	5.2
1150	M00314	P00314	32	NZEuro	57	t_ant	1
1151	M00314	P00314	32	NZEuro	57	t_hba	4.8
1152	M00314	P00314	32	NZEuro	199	t_gct	6.3
1153	M00315	P00315	22	NZEuro	NA	NA	NA
1154	M00316	P00316	36	Maori	53	t_ant	1
1155	M00316	P00316	36	Maori	53	t_hba	4.7
1156	M00316	P00316	36	Maori	212	t_gct	6.2
1157	M00317	P00317	24	NZEuro	87	t_ant	1
1158	M00317	P00317	24	NZEuro	87	t_hba	5.7
1159	M00317	P00317	24	NZEuro	238	t_gct	5.9
1160	M00318	P00318	29	NZEuro	58	t_ant	1
1161	M00318	P00318	29	NZEuro	58	t_hba	5.2
1162	M00318	P00318	29	NZEuro	191	t_gct	6
1163	M00319	P00319	22	NZEuro	47	t_ant	1
1164	M00319	P00319	22	NZEuro	47	t_hba	5.2
1165	M00319	P00319	22	NZEuro	75	t_gtt0	4.3
1166	M00319	P00319	22	NZEuro	75	t_gtt2	4.8
1167	M00320	P00320	26	NZEuro	43	t_ant	1
1168	M00320	P00320	26	NZEuro	43	t_hba	4.8
1169	M00320	P00320	26	NZEuro	213	t_gct	5
1170	M00321	P00321	31	NZEuro	33	t_ant	1
1171	M00321	P00321	31	NZEuro	33	t_hba	5.5
1172	M00321	P00321	31	NZEuro	239	t_gtt0	4
1173	M00321	P00321	31	NZEuro	239	t_gtt2	7
1174	M00322	P00322	22	Other	37	t_ant	1
1175	M00322	P00322	22	Other	37	t_hba	4.9
1176	M00322	P00322	22	Other	198	t_gct	5.1
1177	M00323	P00323	33	NZEuro	160	t_ant	1
1178	M00323	P00323	33	NZEuro	160	t_hba	5.5
1179	M00324	P00324	26	Maori	31	t_ant	1
1180	M00324	P00324	26	Maori	31	t_hba	5.3
1181	M00324	P00324	26	Maori	197	t_gct	8.2
1182	M00324	P00324	26	Maori	205	t_gtt0	4.2
1183	M00324	P00324	26	Maori	205	t_gtt2	6.1
1184	M00325	P00325	34	Other	36	t_ant	1
1185	M00325	P00325	34	Other	36	t_hba	5.6
1186	M00325	P00325	34	Other	197	t_gct	9
1187	M00325	P00325	34	Other	209	t_gtt0	4.1
1188	M00325	P00325	34	Other	209	t_gtt2	7.2
1189	M00326	P00326	30	NZEuro	58	t_ant	1
1190	M00326	P00326	30	NZEuro	58	t_hba	5.2
1191	M00326	P00326	30	NZEuro	239	t_gct	9.1
1192	M00326	P00326	30	NZEuro	247	t_gtt0	4.7
1193	M00326	P00326	30	NZEuro	247	t_gtt2	10
1194	M00326	P10185	32	NZEuro	191	t_gtt0	5.14
1195	M00326	P10185	32	NZEuro	191	t_gtt2	5.72
1196	M00327	P00327	28	NZEuro	135	t_ant	1
1197	M00327	P00327	28	NZEuro	135	t_hba	5.3
1198	M00328	P00328	20	NZEuro	NA	NA	NA
1199	M00329	P00329	33	NZEuro	47	t_ant	1
1200	M00329	P00329	33	NZEuro	47	t_hba	5.6
1201	M00330	P00330	37	NZEuro	32	t_ant	1
1202	M00330	P00330	37	NZEuro	32	t_hba	5.2
1203	M00331	P00331	35	NZEuro	32	t_ant	1
1204	M00331	P00331	35	NZEuro	32	t_hba	5.2
1205	M00331	P00331	35	NZEuro	197	t_gct	8.2
1206	M00331	P00331	35	NZEuro	233	t_gtt0	4.6
1207	M00331	P00331	35	NZEuro	233	t_gtt2	8.7
1208	M00332	P00332	24	NZEuro	34	t_ant	1
1209	M00332	P00332	24	NZEuro	34	t_hba	5.5
1210	M00333	P00333	27	NZEuro	40	t_ant	1
1211	M00333	P00333	27	NZEuro	40	t_hba	5.5
1212	M00333	P00333	27	NZEuro	222	t_gct	8.6
1213	M00333	P01633	26	NZEuro	50	t_ant	1
1214	M00333	P01633	26	NZEuro	50	t_hba	5.8
1215	M00334	P00334	34	Pacific	43	t_ant	1
1216	M00334	P00334	34	Pacific	43	t_hba	5.8
1217	M00334	P00334	34	Pacific	57	t_gtt0	6.3
1218	M00334	P00334	34	Pacific	57	t_gtt2	4.8
1219	M00334	P00334	34	Pacific	187	t_hba	5.3
1220	M00335	P00335	34	NZEuro	32	t_ant	1
1221	M00335	P00335	34	NZEuro	32	t_hba	5.9
1222	M00335	P00335	34	NZEuro	190	t_gct	4.8
1223	M00335	P00335	34	NZEuro	200	t_gtt0	4.7
1224	M00335	P00335	34	NZEuro	200	t_gtt2	7
1225	M00336	P00336	36	Pacific	59	t_ant	1
1226	M00337	P00337	32	NZEuro	64	t_ant	1
1227	M00337	P00337	32	NZEuro	64	t_hba	5.2
1228	M00337	P00337	32	NZEuro	205	t_gct	4.4
1229	M00338	P00338	24	Maori	122	t_ant	1
1230	M00338	P00338	24	Maori	122	t_hba	4.7
1231	M00338	P00338	24	Maori	206	t_gtt0	4
1232	M00338	P00338	24	Maori	206	t_gtt2	5.9
1233	M00339	P00339	24	NZEuro	82	t_ant	1
1234	M00340	P00340	35	NZEuro	71	t_ant	1
1235	M00340	P00340	35	NZEuro	71	t_hba	5.3
1236	M00340	P00340	35	NZEuro	198	t_gtt0	5.5
1237	M00340	P00340	35	NZEuro	198	t_gtt2	6.6
1238	M00340	P00340	35	NZEuro	211	t_hba	5.5
1239	M00340	P00340	35	NZEuro	244	t_hba	5
1240	M00340	P00340	35	NZEuro	272	t_hba	5.1
1241	M00341	P00341	39	Other	57	t_ant	1
1242	M00341	P00341	39	Other	57	t_ant	1
1243	M00341	P00341	39	Other	57	t_hba	6
1244	M00341	P00341	39	Other	57	t_hba	6
1245	M00341	P00341	39	Other	124	t_gtt0	5
1246	M00341	P00341	39	Other	124	t_gtt0	5
1247	M00341	P00341	39	Other	124	t_gtt2	10
1248	M00341	P00341	39	Other	124	t_gtt2	10
1249	M00341	P00341	39	Other	133	t_hba	5.7
1250	M00341	P00341	39	Other	133	t_hba	5.7
1251	M00341	P00341	39	Other	218	t_hba	5.4
1252	M00341	P00341	39	Other	218	t_hba	5.4
1253	M00342	P00342	17	Maori	45	t_ant	1
1254	M00342	P00342	17	Maori	45	t_hba	5.4
1255	M00342	P00342	17	Maori	185	t_gct	7.3
1256	M00343	P00343	37	NZEuro	72	t_ant	1
1257	M00343	P00343	37	NZEuro	72	t_hba	5.2
1258	M00344	P00344	32	Other	40	t_ant	1
1259	M00344	P00344	32	Other	40	t_hba	5.9
1260	M00344	P00344	32	Other	135	t_gtt0	5.4
1261	M00344	P00344	32	Other	135	t_gtt2	6.8
1262	M00344	P00344	32	Other	143	t_hba	5.2
1263	M00344	P00344	32	Other	185	t_hba	5.7
1264	M00344	P00344	32	Other	254	t_hba	5.7
1265	M00345	P00345	38	NZEuro	38	t_ant	1
1266	M00345	P00345	38	NZEuro	38	t_hba	5.1
1267	M00345	P00345	38	NZEuro	193	t_gct	5.2
1268	M00346	P00346	23	NZEuro	32	t_ant	1
1269	M00346	P00346	23	NZEuro	32	t_hba	5
1270	M00346	P00346	23	NZEuro	199	t_gct	4.5
1271	M00347	P00347	29	Other	NA	NA	NA
1272	M00348	P00348	39	NZEuro	56	t_ant	1
1273	M00348	P00348	39	NZEuro	56	t_hba	5.4
1274	M00348	P00348	39	NZEuro	202	t_gct	6.7
1275	M00349	P00349	22	NZEuro	25	t_hba	5.7
1276	M00349	P00349	22	NZEuro	47	t_gtt0	5.48
1277	M00349	P00349	22	NZEuro	47	t_gtt2	8.39
1278	M00350	P00350	36	NZEuro	57	t_hba	6
1279	M00350	P00350	36	NZEuro	170	t_gct	5.2
1280	M00351	P00351	31	NZEuro	84	t_ant	1
1281	M00351	P00351	31	NZEuro	84	t_hba	5.9
1282	M00351	P00351	31	NZEuro	241	t_gtt0	4.9
1283	M00351	P00351	31	NZEuro	241	t_gtt2	7.2
1284	M00352	P00352	41	NZEuro	33	t_ant	1
1285	M00352	P00352	41	NZEuro	33	t_hba	5.3
1286	M00352	P00352	41	NZEuro	196	t_gct	6.5
1287	M00353	P00353	26	Maori	39	t_ant	1
1288	M00353	P00353	26	Maori	39	t_hba	5.5
1289	M00353	P00353	26	Maori	190	t_gtt0	4.4
1290	M00353	P00353	26	Maori	190	t_gtt2	4.9
1291	M00354	P00354	25	NZEuro	49	t_ant	1
1292	M00354	P00354	25	NZEuro	49	t_hba	5.2
1293	M00354	P00354	25	NZEuro	182	t_gct	6.9
1294	M00355	P00355	26	NZEuro	33	t_ant	1
1295	M00355	P00355	26	NZEuro	33	t_hba	5.4
1296	M00355	P00355	26	NZEuro	202	t_gtt0	4.5
1297	M00355	P00355	26	NZEuro	202	t_gtt2	5.6
1298	M00356	P00356	35	NZEuro	29	t_ant	1
1299	M00356	P00356	35	NZEuro	29	t_hba	5.5
1300	M00356	P00356	35	NZEuro	200	t_gtt0	4.1
1301	M00356	P00356	35	NZEuro	200	t_gtt2	3.8
1302	M00357	P00357	37	NZEuro	32	t_ant	1
1303	M00357	P00357	37	NZEuro	32	t_hba	4.9
1304	M00357	P00357	37	NZEuro	196	t_gct	4.9
1305	M00358	P00358	20	NZEuro	34	t_ant	1
1306	M00358	P00358	20	NZEuro	207	t_gct	5.8
1307	M00359	P00359	27	Maori	60	t_ant	1
1308	M00359	P00359	27	Maori	60	t_hba	5.3
1309	M00359	P00359	27	Maori	182	t_gct	6.5
1310	M00359	P03002	28	Maori	45	t_ant	1
1311	M00359	P03002	28	Maori	45	t_hba	5.3
1312	M00359	P03002	28	Maori	203	t_gct	5.8
1313	M00360	P00360	29	Maori	132	t_ant	1
1314	M00360	P00360	29	Maori	132	t_hba	5.3
1315	M00360	P00360	29	Maori	206	t_gct	6.4
1316	M00361	P00361	23	NZEuro	52	t_ant	1
1317	M00361	P00361	23	NZEuro	52	t_hba	5
1318	M00361	P00361	23	NZEuro	225	t_gct	5
1319	M00361	P05964	22	NZEuro	33	t_ant	1
1320	M00361	P05964	22	NZEuro	33	t_hba	4.7
1321	M00362	P00362	38	NZEuro	70	t_ant	1
1322	M00362	P00362	38	NZEuro	70	t_hba	5.1
1323	M00362	P00362	38	NZEuro	199	t_gct	6.3
1324	M00363	P00363	34	NZEuro	47	t_ant	1
1325	M00363	P00363	34	NZEuro	47	t_hba	4.9
1326	M00363	P00363	34	NZEuro	195	t_gct	7.9
1327	M00363	P00363	34	NZEuro	201	t_gtt0	4.7
1328	M00363	P00363	34	NZEuro	201	t_gtt2	5.6
1329	M00364	P00364	25	NZEuro	41	t_ant	1
1330	M00364	P00364	25	NZEuro	41	t_hba	5.5
1331	M00364	P00364	25	NZEuro	44	t_ant	1
1332	M00364	P11564	27	NZEuro	33	t_ant	1
1333	M00365	P00365	32	NZEuro	47	t_ant	1
1334	M00365	P00365	32	NZEuro	47	t_hba	5.1
1335	M00365	P00365	32	NZEuro	197	t_gct	6.6
1336	M00365	P00365	32	NZEuro	219	t_gtt0	4.15
1337	M00365	P00365	32	NZEuro	219	t_gtt2	8.93
1338	M00366	P00366	25	NZEuro	43	t_ant	1
1339	M00366	P00366	25	NZEuro	43	t_hba	5.1
1340	M00366	P00366	25	NZEuro	205	t_gct	6.3
1341	M00367	P00367	26	NZEuro	36	t_ant	1
1342	M00367	P00367	26	NZEuro	36	t_hba	5.4
1343	M00367	P00367	26	NZEuro	196	t_gct	5.7
1344	M00368	P00368	39	Maori	82	t_ant	1
1345	M00368	P00368	39	Maori	82	t_hba	5.5
1346	M00368	P00368	39	Maori	198	t_gtt0	4.3
1347	M00368	P00368	39	Maori	198	t_gtt2	6.2
1348	M00369	P00369	36	NZEuro	38	t_ant	1
1349	M00369	P00369	36	NZEuro	38	t_hba	4.7
1350	M00369	P00369	36	NZEuro	194	t_gct	5.1
1351	M00370	P00370	22	Maori	224	t_ant	1
1352	M00370	P00370	22	Maori	224	t_hba	5.5
1353	M00371	P00371	35	NZEuro	37	t_ant	1
1354	M00371	P00371	35	NZEuro	37	t_hba	5.5
1355	M00371	P00371	35	NZEuro	201	t_gct	6.1
1356	M00372	P00372	36	Pacific	67	t_ant	1
1357	M00372	P00372	36	Pacific	77	t_hba	6.7
1358	M00372	P00372	36	Pacific	153	t_gtt0	5.7
1359	M00372	P00372	36	Pacific	153	t_gtt2	8.9
1360	M00372	P00372	36	Pacific	166	t_hba	6.1
1361	M00372	P00372	36	Pacific	173	t_hba	5.8
1362	M00373	P00373	31	NZEuro	37	t_ant	1
1363	M00373	P00373	31	NZEuro	37	t_hba	5.2
1364	M00373	P00373	31	NZEuro	88	t_gtt0	4.5
1365	M00373	P00373	31	NZEuro	88	t_gtt2	4.4
1366	M00373	P01470	32	NZEuro	40	t_ant	1
1367	M00373	P01470	32	NZEuro	40	t_hba	5.4
1368	M00373	P01470	32	NZEuro	198	t_gtt0	4
1369	M00373	P01470	32	NZEuro	198	t_gtt2	5
1370	M00374	P00374	24	NZEuro	30	t_ant	1
1371	M00375	P00375	31	NZEuro	NA	NA	NA
1372	M00376	P00376	27	NZEuro	35	t_ant	1
1373	M00376	P00376	27	NZEuro	35	t_ant	1
1374	M00376	P00376	27	NZEuro	49	t_hba	5.3
1375	M00376	P00376	27	NZEuro	49	t_hba	5.3
1376	M00376	P00376	27	NZEuro	197	t_gct	5.4
1377	M00376	P00376	27	NZEuro	197	t_gct	5.4
1378	M00377	P00377	23	Maori	33	t_ant	1
1379	M00377	P00377	23	Maori	33	t_hba	5.3
1380	M00377	P00377	23	Maori	201	t_gtt0	4.3
1381	M00377	P00377	23	Maori	201	t_gtt2	7.3
1382	M00378	P00378	22	NZEuro	51	t_ant	1
1383	M00378	P00378	22	NZEuro	51	t_hba	6.2
1384	M00378	P00378	22	NZEuro	98	t_gtt0	6
1385	M00378	P00378	22	NZEuro	98	t_gtt2	2.7
1386	M00379	P00379	19	NZEuro	45	t_ant	1
1387	M00379	P00379	19	NZEuro	45	t_hba	5.1
1388	M00379	P00379	19	NZEuro	217	t_gct	4
1389	M00379	P06955	21	NZEuro	31	t_ant	1
1390	M00379	P06955	21	NZEuro	31	t_hba	5.3
1391	M00379	P06955	21	NZEuro	192	t_hba	4.9
1392	M00380	P00380	28	NZEuro	76	t_ant	1
1393	M00380	P00380	28	NZEuro	76	t_hba	5.5
1394	M00380	P00380	28	NZEuro	125	t_gtt0	4.2
1395	M00380	P00380	28	NZEuro	125	t_gtt2	6.5
1396	M00381	P00381	31	NZEuro	52	t_ant	1
1397	M00381	P00381	31	NZEuro	52	t_hba	5
1398	M00381	P00381	31	NZEuro	200	t_gct	7
1399	M00382	P00382	36	NZEuro	45	t_ant	1
1400	M00383	P00383	31	NZEuro	58	t_ant	1
1401	M00383	P00383	31	NZEuro	58	t_hba	5.5
1402	M00383	P00383	31	NZEuro	198	t_gct	6.4
1403	M00384	P00384	25	NZEuro	61	t_hba	5.5
1404	M00385	P00385	30	NZEuro	176	t_hba	4.9
1405	M00385	P00385	30	NZEuro	176	t_gct	11
1406	M00385	P00385	30	NZEuro	185	t_ant	1
1407	M00386	P00386	20	NZEuro	110	t_ant	1
1408	M00386	P00386	20	NZEuro	110	t_hba	5.2
1409	M00386	P00386	20	NZEuro	197	t_gct	6.7
1410	M00387	P00387	17	NZEuro	51	t_ant	1
1411	M00388	P00388	34	Maori	NA	NA	NA
1412	M00389	P00389	24	NZEuro	108	t_hba	4.9
1413	M00389	P00389	24	NZEuro	199	t_gct	6.1
1414	M00390	P00390	33	NZEuro	NA	NA	NA
1415	M00391	P00391	33	NZEuro	68	t_ant	1
1416	M00391	P00391	33	NZEuro	68	t_hba	5.3
1417	M00391	P00391	33	NZEuro	189	t_gtt0	4.5
1418	M00391	P00391	33	NZEuro	189	t_gtt2	3.6
1419	M00392	P00392	34	NZEuro	55	t_ant	1
1420	M00392	P00392	34	NZEuro	55	t_hba	5.7
1421	M00392	P00392	34	NZEuro	198	t_gtt0	5.2
1422	M00392	P00392	34	NZEuro	198	t_gtt2	5.3
1423	M00393	P00393	43	NZEuro	53	t_ant	1
1424	M00393	P00393	43	NZEuro	53	t_hba	5.5
1425	M00393	P00393	43	NZEuro	187	t_gct	7.5
1426	M00394	P00394	39	NZEuro	40	t_ant	1
1427	M00394	P00394	39	NZEuro	40	t_hba	5.7
1428	M00394	P00394	39	NZEuro	133	t_gtt0	4.8
1429	M00394	P00394	39	NZEuro	133	t_gtt2	5.2
1430	M00394	P00394	39	NZEuro	195	t_gtt0	4.83
1431	M00394	P00394	39	NZEuro	195	t_gtt2	4.71
1432	M00395	P00395	39	NZEuro	68	t_ant	1
1433	M00395	P00395	39	NZEuro	68	t_hba	5.3
1434	M00395	P00395	39	NZEuro	199	t_gct	5.8
1435	M00396	P00396	34	NZEuro	51	t_ant	1
1436	M00396	P00396	34	NZEuro	51	t_hba	5.3
1437	M00396	P00396	34	NZEuro	196	t_gct	4.3
1438	M00397	P00397	37	Other	93	t_ant	1
1439	M00397	P00397	37	Other	93	t_hba	5.8
1440	M00397	P00397	37	Other	131	t_gtt0	4.3
1441	M00397	P00397	37	Other	131	t_gtt2	5.6
1442	M00398	P00398	31	Other	33	t_ant	1
1443	M00398	P00398	31	Other	33	t_hba	5.4
1444	M00398	P00398	31	Other	198	t_gct	8.6
1445	M00398	P00398	31	Other	200	t_gtt0	4
1446	M00398	P00398	31	Other	200	t_gtt2	7.7
1447	M00399	P00399	27	NZEuro	117	t_ant	1
1448	M00399	P00399	27	NZEuro	117	t_hba	5.2
1449	M00399	P00399	27	NZEuro	226	t_gtt0	4.32
1450	M00399	P00399	27	NZEuro	226	t_gtt2	5.97
1451	M00400	P00400	32	NZEuro	80	t_hba	5.4
1452	M00400	P00400	32	NZEuro	80	t_hba	5.4
1453	M00400	P00400	32	NZEuro	188	t_hba	4.6
1454	M00400	P00400	32	NZEuro	188	t_hba	4.6
1455	M00400	P00400	32	NZEuro	188	t_gct	7.3
1456	M00400	P00400	32	NZEuro	188	t_gct	7.3
1457	M00401	P00401	29	NZEuro	54	t_ant	1
1458	M00401	P00401	29	NZEuro	54	t_hba	5
1459	M00401	P00401	29	NZEuro	213	t_gct	8.4
1460	M00401	P00401	29	NZEuro	215	t_gtt0	4.1
1461	M00401	P00401	29	NZEuro	215	t_gtt2	3.6
1462	M00402	P00402	30	NZEuro	NA	NA	NA
1463	M00403	P00403	23	NZEuro	30	t_ant	1
1464	M00403	P00403	23	NZEuro	30	t_hba	5.5
1465	M00403	P00403	23	NZEuro	192	t_gct	5.2
1466	M00404	P00404	40	NZEuro	37	t_ant	1
1467	M00404	P00404	40	NZEuro	37	t_hba	5.3
1468	M00404	P00404	40	NZEuro	189	t_gct	5.8
1469	M00405	P00405	35	NZEuro	112	t_ant	1
1470	M00405	P00405	35	NZEuro	112	t_hba	4.7
1471	M00405	P00405	35	NZEuro	192	t_gct	7.1
1472	M00406	P00406	31	NZEuro	75	t_hba	5.6
1473	M00407	P00407	28	NZEuro	57	t_ant	1
1474	M00407	P00407	28	NZEuro	57	t_hba	5.6
1475	M00407	P00407	28	NZEuro	111	t_gtt0	4.3
1476	M00407	P00407	28	NZEuro	111	t_gtt2	5
1477	M00408	P00408	37	NZEuro	44	t_ant	1
1478	M00408	P00408	37	NZEuro	44	t_hba	5.2
1479	M00408	P00408	37	NZEuro	205	t_gtt0	4.7
1480	M00408	P00408	37	NZEuro	205	t_gtt2	8.5
1481	M00409	P00409	37	NZEuro	47	t_hba	5.2
1482	M00409	P00409	37	NZEuro	197	t_gct	5.9
1483	M00410	P00410	33	NZEuro	55	t_ant	1
1484	M00411	P00411	20	NZEuro	33	t_ant	1
1485	M00411	P00411	20	NZEuro	33	t_hba	5
1486	M00411	P00411	20	NZEuro	98	t_ant	1
1487	M00411	P00411	20	NZEuro	98	t_hba	5
1488	M00411	P00411	20	NZEuro	199	t_gct	6.5
1489	M00412	P00412	29	NZEuro	76	t_ant	1
1490	M00412	P00412	29	NZEuro	76	t_hba	5.1
1491	M00413	P00413	38	NZEuro	62	t_ant	1
1492	M00413	P00413	38	NZEuro	62	t_hba	5.7
1493	M00413	P00413	38	NZEuro	102	t_gtt0	4.3
1494	M00413	P00413	38	NZEuro	102	t_gtt2	4.9
1495	M00413	P00413	38	NZEuro	205	t_gct	4.3
1496	M00414	P00414	43	NZEuro	146	t_ant	1
1497	M00414	P00414	43	NZEuro	146	t_hba	5.3
1498	M00415	P00415	26	NZEuro	45	t_hba	5.3
1499	M00416	P00416	30	NZEuro	117	t_ant	1
1500	M00416	P00416	30	NZEuro	117	t_hba	5
1501	M00416	P00416	30	NZEuro	196	t_gct	5.4
1502	M00417	P00417	25	NZEuro	92	t_ant	1
1503	M00417	P00417	25	NZEuro	92	t_hba	5
1504	M00417	P00417	25	NZEuro	210	t_gtt0	4.4
1505	M00417	P00417	25	NZEuro	210	t_gtt2	6.1
1506	M00418	P00418	35	NZEuro	50	t_ant	1
1507	M00418	P00418	35	NZEuro	50	t_hba	5.8
1508	M00418	P00418	35	NZEuro	186	t_gtt0	4.4
1509	M00418	P00418	35	NZEuro	186	t_gtt2	5.8
1510	M00418	P03512	36	NZEuro	37	t_ant	1
1511	M00418	P03512	36	NZEuro	37	t_hba	5.9
1512	M00418	P03512	36	NZEuro	190	t_gtt0	5.1
1513	M00418	P03512	36	NZEuro	190	t_gtt2	6.5
1514	M00419	P00419	38	NZEuro	33	t_ant	1
1515	M00419	P00419	38	NZEuro	33	t_hba	6
1516	M00419	P00419	38	NZEuro	94	t_gtt0	5
1517	M00419	P00419	38	NZEuro	94	t_gtt2	5.6
1518	M00420	P00420	41	NZEuro	36	t_ant	1
1519	M00420	P00420	41	NZEuro	36	t_hba	5.1
1520	M00420	P00420	41	NZEuro	110	t_gtt0	3.9
1521	M00420	P00420	41	NZEuro	110	t_gtt2	3.6
1522	M00420	P00420	41	NZEuro	203	t_hba	5.2
1523	M00420	P00420	41	NZEuro	205	t_gtt0	3.89
1524	M00420	P00420	41	NZEuro	205	t_gtt2	5.21
1525	M00421	P00421	19	NZEuro	34	t_ant	1
1526	M00422	P00422	21	NZEuro	126	t_hba	4.9
1527	M00422	P00422	21	NZEuro	201	t_gtt0	4.2
1528	M00422	P00422	21	NZEuro	201	t_gtt2	5.3
1529	M00423	P00423	28	NZEuro	NA	NA	NA
1530	M00424	P00424	38	NZEuro	80	t_ant	1
1531	M00424	P00424	38	NZEuro	80	t_hba	5.2
1532	M00424	P00424	38	NZEuro	197	t_gct	5.5
1533	M00425	P00425	33	Other	41	t_ant	1
1534	M00426	P00426	33	NZEuro	66	t_ant	1
1535	M00426	P00426	33	NZEuro	66	t_hba	5.7
1536	M00426	P00426	33	NZEuro	76	t_gtt0	4.7
1537	M00426	P00426	33	NZEuro	76	t_gtt2	9.7
1538	M00426	P05736	31	NZEuro	61	t_ant	1
1539	M00426	P05736	31	NZEuro	61	t_hba	5.4
1540	M00426	P05736	31	NZEuro	116	t_gtt0	4.5
1541	M00426	P05736	31	NZEuro	116	t_gtt2	7.6
1542	M00427	P00427	24	NZEuro	39	t_ant	1
1543	M00427	P00427	24	NZEuro	39	t_hba	5.2
1544	M00427	P00427	24	NZEuro	194	t_gct	4.6
1545	M00428	P00428	31	NZEuro	87	t_ant	1
1546	M00428	P01349	32	NZEuro	77	t_ant	1
1547	M00428	P01349	32	NZEuro	77	t_hba	5.4
1548	M00428	P01349	32	NZEuro	202	t_gct	7.3
1549	M00429	P00429	30	NZEuro	57	t_ant	1
1550	M00429	P00429	30	NZEuro	57	t_hba	5.6
1551	M00429	P00429	30	NZEuro	192	t_gct	5
1552	M00430	P00430	29	Other	44	t_ant	1
1553	M00431	P00431	32	NZEuro	38	t_ant	1
1554	M00432	P00432	40	NZEuro	34	t_ant	1
1555	M00432	P00432	40	NZEuro	34	t_hba	5.2
1556	M00432	P00432	40	NZEuro	38	t_ant	1
1557	M00432	P00432	40	NZEuro	38	t_hba	5.3
1558	M00432	P00432	40	NZEuro	199	t_gct	6
1559	M00433	P00433	20	NZEuro	215	t_ant	1
1560	M00433	P00433	20	NZEuro	215	t_hba	5.1
1561	M00433	P00433	20	NZEuro	259	t_gtt0	3.9
1562	M00433	P00433	20	NZEuro	259	t_gtt2	6.2
1563	M00434	P00434	24	NZEuro	28	t_ant	1
1564	M00434	P00434	24	NZEuro	28	t_hba	5.4
1565	M00434	P00434	24	NZEuro	215	t_hba	4.9
1566	M00435	P00435	28	NZEuro	123	t_ant	1
1567	M00435	P00435	28	NZEuro	257	t_gtt0	4
1568	M00435	P00435	28	NZEuro	257	t_gtt2	4.7
1569	M00436	P00436	25	NZEuro	40	t_ant	1
1570	M00436	P00436	25	NZEuro	40	t_hba	5.3
1571	M00436	P00436	25	NZEuro	206	t_gct	5.1
1572	M00437	P00437	31	NZEuro	34	t_ant	1
1573	M00437	P00437	31	NZEuro	34	t_hba	4.8
1574	M00437	P00437	31	NZEuro	215	t_gct	4.5
1575	M00438	P00438	35	NZEuro	76	t_ant	1
1576	M00438	P00438	35	NZEuro	76	t_hba	5.4
1577	M00438	P00438	35	NZEuro	119	t_gtt0	4.8
1578	M00438	P00438	35	NZEuro	119	t_gtt2	5.6
1579	M00439	P00439	33	NZEuro	90	t_ant	1
1580	M00439	P00439	33	NZEuro	90	t_hba	5.5
1581	M00439	P00439	33	NZEuro	198	t_gct	3.7
1582	M00440	P00440	26	Pacific	100	t_ant	1
1583	M00440	P00440	26	Pacific	100	t_hba	5
1584	M00440	P00440	26	Pacific	205	t_gtt0	4.8
1585	M00440	P00440	26	Pacific	205	t_gtt2	3.9
1586	M00441	P00441	24	NZEuro	85	t_ant	1
1587	M00441	P00441	24	NZEuro	85	t_hba	4.8
1588	M00441	P00441	24	NZEuro	210	t_gct	6.6
1589	M00442	P00442	28	Other	58	t_ant	1
1590	M00442	P00442	28	Other	58	t_hba	5.1
1591	M00442	P00442	28	Other	191	t_ant	1
1592	M00442	P00442	28	Other	191	t_gct	7
1593	M00443	P00443	40	Other	53	t_ant	1
1594	M00443	P00443	40	Other	53	t_hba	5.4
1595	M00444	P00444	20	Pacific	61	t_ant	1
1596	M00444	P00444	20	Pacific	61	t_hba	5.1
1597	M00445	P00445	30	Other	68	t_ant	1
1598	M00445	P00445	30	Other	68	t_hba	5
1599	M00446	P00446	25	NZEuro	31	t_ant	1
1600	M00446	P00446	25	NZEuro	70	t_ant	1
1601	M00446	P00446	25	NZEuro	70	t_hba	5.3
1602	M00446	P00446	25	NZEuro	197	t_gct	5.5
1603	M00447	P00447	32	NZEuro	56	t_hba	5.6
1604	M00447	P00447	32	NZEuro	76	t_gtt0	4.2
1605	M00447	P00447	32	NZEuro	76	t_gtt2	6.4
1606	M00447	P00447	32	NZEuro	188	t_gct	7.8
1607	M00447	P00447	32	NZEuro	237	t_gtt0	4.47
1608	M00447	P00447	32	NZEuro	237	t_gtt2	9.7
1609	M00447	P00447	32	NZEuro	247	t_hba	5.2
1610	M00447	P00447	32	NZEuro	261	t_hba	5.3
1611	M00448	P00448	28	NZEuro	34	t_ant	1
1612	M00448	P00448	28	NZEuro	34	t_hba	5
1613	M00448	P00448	28	NZEuro	62	t_ant	1
1614	M00448	P00448	28	NZEuro	62	t_hba	5.1
1615	M00448	P00448	28	NZEuro	188	t_gct	4.8
1616	M00449	P00449	38	NZEuro	NA	NA	NA
1617	M00450	P00450	29	NZEuro	32	t_ant	1
1618	M00450	P00450	29	NZEuro	32	t_hba	5.1
1619	M00450	P00450	29	NZEuro	196	t_gct	4.7
1620	M00451	P00451	37	NZEuro	70	t_ant	1
1621	M00451	P00451	37	NZEuro	70	t_hba	5.2
1622	M00451	P00451	37	NZEuro	71	t_ant	1
1623	M00451	P00451	37	NZEuro	194	t_hba	5.1
1624	M00452	P00452	27	NZEuro	51	t_ant	1
1625	M00452	P00452	27	NZEuro	51	t_hba	5.5
1626	M00452	P00452	27	NZEuro	87	t_gtt0	4.1
1627	M00452	P00452	27	NZEuro	87	t_gtt2	5.1
1628	M00453	P00453	22	NZEuro	59	t_ant	1
1629	M00453	P00453	22	NZEuro	59	t_hba	5.1
1630	M00453	P00453	22	NZEuro	199	t_gct	5.1
1631	M00454	P00454	31	Other	48	t_ant	1
1632	M00454	P00454	31	Other	48	t_hba	5.5
1633	M00454	P00454	31	Other	199	t_gtt0	4
1634	M00454	P00454	31	Other	199	t_gtt2	8.6
1635	M00454	P00454	31	Other	262	t_hba	5.3
1636	M00455	P00455	34	NZEuro	75	t_ant	1
1637	M00455	P00455	34	NZEuro	75	t_hba	5.6
1638	M00455	P00455	34	NZEuro	112	t_gtt0	3.9
1639	M00455	P00455	34	NZEuro	112	t_gtt2	5.1
1640	M00455	P00455	34	NZEuro	194	t_gct	6.4
1641	M00456	P00456	39	NZEuro	52	t_ant	1
1642	M00456	P00456	39	NZEuro	52	t_ant	1
1643	M00456	P00456	39	NZEuro	52	t_hba	5.3
1644	M00456	P00456	39	NZEuro	52	t_hba	5.3
1645	M00456	P00456	39	NZEuro	82	t_gtt0	4.5
1646	M00456	P00456	39	NZEuro	82	t_gtt0	4.5
1647	M00456	P00456	39	NZEuro	82	t_gtt2	3.4
1648	M00456	P00456	39	NZEuro	82	t_gtt2	3.4
1649	M00457	P00457	20	NZEuro	35	t_hba	5.7
1650	M00457	P00457	20	NZEuro	86	t_gtt0	4.4
1651	M00457	P00457	20	NZEuro	86	t_gtt2	6.3
1652	M00457	P00457	20	NZEuro	204	t_gct	7.2
1653	M00458	P00458	35	NZEuro	58	t_ant	1
1654	M00458	P00458	35	NZEuro	58	t_hba	5.5
1655	M00458	P00458	35	NZEuro	203	t_gct	6.7
1656	M00459	P00459	26	Pacific	83	t_ant	1
1657	M00459	P00459	26	Pacific	83	t_hba	5
1658	M00459	P00459	26	Pacific	211	t_gct	5.3
1659	M00459	P00459	26	Pacific	286	t_hba	5.5
1660	M00460	P00460	30	Other	143	t_ant	1
1661	M00460	P00460	30	Other	143	t_hba	4.8
1662	M00460	P00460	30	Other	200	t_gtt0	4.3
1663	M00460	P00460	30	Other	200	t_gtt2	6.8
1664	M00461	P00461	24	NZEuro	43	t_ant	1
1665	M00461	P00461	24	NZEuro	43	t_hba	5.3
1666	M00461	P00461	24	NZEuro	192	t_gct	7.2
1667	M00461	P00461	24	NZEuro	247	t_gct	7.5
1668	M00462	P00462	23	NZEuro	48	t_hba	5.8
1669	M00462	P00462	23	NZEuro	77	t_gtt0	4.1
1670	M00462	P00462	23	NZEuro	77	t_gtt2	4.7
1671	M00463	P00463	35	NZEuro	84	t_ant	1
1672	M00463	P00463	35	NZEuro	84	t_hba	5.1
1673	M00463	P00463	35	NZEuro	199	t_gct	6.9
1674	M00463	P00463	35	NZEuro	228	t_gtt0	3.9
1675	M00463	P00463	35	NZEuro	228	t_gtt2	4.2
1676	M00464	P00464	29	NZEuro	55	t_ant	1
1677	M00464	P00464	29	NZEuro	55	t_ant	1
1678	M00464	P00464	29	NZEuro	55	t_hba	5.2
1679	M00464	P00464	29	NZEuro	55	t_hba	5.2
1680	M00464	P00464	29	NZEuro	228	t_hba	5.4
1681	M00464	P00464	29	NZEuro	228	t_hba	5.4
1682	M00465	P00465	31	NZEuro	65	t_ant	1
1683	M00465	P00465	31	NZEuro	65	t_hba	5.4
1684	M00465	P00465	31	NZEuro	193	t_gct	5.4
1685	M00466	P00466	28	NZEuro	28	t_ant	1
1686	M00466	P00466	28	NZEuro	28	t_hba	5.2
1687	M00466	P00466	28	NZEuro	195	t_ant	1
1688	M00466	P00466	28	NZEuro	195	t_gct	6.9
1689	M00466	P00466	28	NZEuro	257	t_gtt0	4.3
1690	M00466	P00466	28	NZEuro	257	t_gtt2	6.4
1691	M00467	P00467	36	Maori	27	t_ant	1
1692	M00467	P00467	36	Maori	27	t_hba	5.6
1693	M00467	P00467	36	Maori	90	t_gtt0	4.47
1694	M00467	P00467	36	Maori	90	t_gtt2	6.77
1695	M00467	P00467	36	Maori	187	t_gtt0	4.35
1696	M00467	P00467	36	Maori	187	t_gtt2	6.64
1697	M00468	P00468	26	Maori	NA	NA	NA
1698	M00469	P00469	21	NZEuro	NA	NA	NA
1699	M00470	P00470	38	NZEuro	77	t_ant	1
1700	M00470	P00470	38	NZEuro	77	t_hba	5.6
1701	M00470	P00470	38	NZEuro	168	t_gtt0	4.5
1702	M00470	P00470	38	NZEuro	168	t_gtt2	5.8
1703	M00470	P00470	38	NZEuro	197	t_ant	1
1704	M00470	P00470	38	NZEuro	197	t_gct	6
1705	M00471	P00471	30	NZEuro	53	t_ant	1
1706	M00471	P00471	30	NZEuro	53	t_hba	5.6
1707	M00471	P00471	30	NZEuro	202	t_gct	5.8
1708	M00472	P00472	33	NZEuro	72	t_ant	1
1709	M00472	P00472	33	NZEuro	72	t_hba	5.5
1710	M00472	P00472	33	NZEuro	192	t_gct	6.5
1711	M00473	P00473	24	Maori	65	t_ant	1
1712	M00473	P00473	24	Maori	65	t_hba	5.5
1713	M00473	P00473	24	Maori	81	t_ant	1
1714	M00473	P00473	24	Maori	81	t_hba	5.2
1715	M00473	P00473	24	Maori	201	t_gct	3.5
1716	M00474	P00474	33	NZEuro	50	t_hba	5
1717	M00474	P00474	33	NZEuro	64	t_gtt0	4.86
1718	M00474	P00474	33	NZEuro	64	t_gtt2	4.6
1719	M00474	P00474	33	NZEuro	205	t_gtt0	4.56
1720	M00474	P00474	33	NZEuro	205	t_gtt2	5.62
1721	M00475	P00475	37	NZEuro	44	t_ant	1
1722	M00475	P00475	37	NZEuro	44	t_hba	5.4
1723	M00476	P00476	20	NZEuro	29	t_ant	1
1724	M00476	P00476	20	NZEuro	29	t_hba	5.3
1725	M00476	P00476	20	NZEuro	66	t_ant	1
1726	M00476	P00476	20	NZEuro	66	t_hba	5.3
1727	M00476	P00476	20	NZEuro	245	t_gct	5
1728	M00477	P00477	42	NZEuro	33	t_ant	1
1729	M00477	P00477	42	NZEuro	33	t_hba	5.3
1730	M00477	P00477	42	NZEuro	197	t_gct	7.2
1731	M00478	P00478	20	NZEuro	44	t_ant	1
1732	M00478	P00478	20	NZEuro	44	t_hba	5
1733	M00478	P00478	20	NZEuro	205	t_gct	7.47
1734	M00479	P00479	32	NZEuro	28	t_hba	5.5
1735	M00479	P00479	32	NZEuro	28	t_hba	5.5
1736	M00479	P00479	32	NZEuro	191	t_gct	5.1
1737	M00479	P00479	32	NZEuro	191	t_gct	5.1
1738	M00480	P00480	32	NZEuro	51	t_ant	1
1739	M00480	P00480	32	NZEuro	51	t_hba	4.9
1740	M00480	P00480	32	NZEuro	199	t_ant	1
1741	M00481	P00481	32	Pacific	NA	NA	NA
1742	M00482	P00482	27	NZEuro	67	t_ant	1
1743	M00482	P00482	27	NZEuro	67	t_hba	5.3
1744	M00482	P00482	27	NZEuro	157	t_hba	4.8
1745	M00482	P00482	27	NZEuro	157	t_gtt0	4
1746	M00482	P00482	27	NZEuro	157	t_gtt2	6.2
1747	M00483	P00483	37	NZEuro	53	t_ant	1
1748	M00483	P00483	37	NZEuro	53	t_hba	5.5
1749	M00483	P00483	37	NZEuro	79	t_hba	5.5
1750	M00483	P00483	37	NZEuro	79	t_gtt0	4.2
1751	M00483	P00483	37	NZEuro	79	t_gtt2	4.6
1752	M00483	P00483	37	NZEuro	191	t_gtt0	4.6
1753	M00483	P00483	37	NZEuro	191	t_gtt2	5.4
1754	M00484	P00484	24	Maori	48	t_ant	1
1755	M00484	P00484	24	Maori	48	t_hba	5.4
1756	M00484	P00484	24	Maori	195	t_gct	5.2
1757	M00485	P00485	40	NZEuro	50	t_ant	1
1758	M00485	P00485	40	NZEuro	50	t_hba	5.6
1759	M00486	P00486	28	NZEuro	57	t_ant	1
1760	M00486	P00486	28	NZEuro	57	t_hba	5.1
1761	M00486	P00486	28	NZEuro	198	t_gct	5.8
1762	M00487	P00487	34	NZEuro	34	t_ant	1
1763	M00488	P00488	34	Other	58	t_ant	1
1764	M00488	P00488	34	Other	58	t_hba	5.3
1765	M00489	P00489	41	Pacific	68	t_ant	1
1766	M00489	P00489	41	Pacific	68	t_hba	6.2
1767	M00489	P00489	41	Pacific	138	t_gtt0	5.3
1768	M00489	P00489	41	Pacific	138	t_gtt2	7.7
1769	M00490	P00490	33	NZEuro	53	t_ant	1
1770	M00490	P00490	33	NZEuro	53	t_hba	5.4
1771	M00491	P00491	33	NZEuro	30	t_ant	1
1772	M00491	P00491	33	NZEuro	30	t_hba	4.9
1773	M00491	P00491	33	NZEuro	191	t_gct	4.7
1774	M00492	P00492	37	Other	65	t_ant	1
1775	M00492	P00492	37	Other	65	t_hba	5.5
1776	M00492	P00492	37	Other	194	t_gtt0	5.2
1777	M00492	P00492	37	Other	194	t_gtt2	7.5
1778	M00493	P00493	32	NZEuro	50	t_ant	1
1779	M00493	P00493	32	NZEuro	50	t_hba	5.6
1780	M00494	P00494	32	NZEuro	77	t_ant	1
1781	M00495	P00495	31	NZEuro	29	t_ant	1
1782	M00495	P00495	31	NZEuro	29	t_hba	5.1
1783	M00495	P00495	31	NZEuro	83	t_gtt0	3.9
1784	M00495	P00495	31	NZEuro	83	t_gtt2	4.8
1785	M00495	P00495	31	NZEuro	193	t_gct	6
1786	M00496	P00496	35	NZEuro	60	t_ant	1
1787	M00496	P00496	35	NZEuro	60	t_hba	6
1788	M00496	P00496	35	NZEuro	208	t_gtt0	4.2
1789	M00496	P00496	35	NZEuro	208	t_gtt2	5.9
1790	M00497	P00497	37	Other	65	t_ant	1
1791	M00497	P00497	37	Other	65	t_hba	5.5
1792	M00497	P00497	37	Other	200	t_gct	3.8
1793	M00498	P00498	27	NZEuro	57	t_ant	1
1794	M00498	P00498	27	NZEuro	57	t_hba	5.4
1795	M00498	P00498	27	NZEuro	188	t_gtt0	4.8
1796	M00498	P00498	27	NZEuro	188	t_gtt2	8.4
1797	M00498	P00498	27	NZEuro	260	t_gct	7.5
1798	M00499	P00499	31	NZEuro	19	t_ant	1
1799	M00499	P00499	31	NZEuro	68	t_ant	1
1800	M00499	P00499	31	NZEuro	68	t_hba	5.3
1801	M00499	P07438	32	NZEuro	64	t_ant	1
1802	M00499	P07438	32	NZEuro	180	t_gct	5.4
1803	M00499	P07438	32	NZEuro	261	t_gtt0	4
1804	M00499	P07438	32	NZEuro	261	t_gtt2	6.4
1805	M00500	P00500	19	Maori	NA	NA	NA
1806	M00501	P00501	27	Pacific	47	t_ant	1
1807	M00501	P00501	27	Pacific	47	t_hba	5.3
1808	M00501	P00501	27	Pacific	200	t_ant	1
1809	M00501	P00501	27	Pacific	200	t_gct	5.4
1810	M00502	P00502	19	NZEuro	80	t_ant	1
1811	M00502	P00502	19	NZEuro	80	t_hba	5.2
1812	M00502	P00502	19	NZEuro	201	t_hba	4.9
1813	M00503	P00503	35	NZEuro	38	t_hba	5.4
1814	M00503	P00503	35	NZEuro	199	t_gtt0	4.3
1815	M00503	P00503	35	NZEuro	199	t_gtt2	4.9
1816	M00504	P00504	24	NZEuro	NA	NA	NA
1817	M00505	P00505	27	NZEuro	45	t_ant	1
1818	M00505	P00505	27	NZEuro	45	t_hba	5.3
1819	M00505	P00505	27	NZEuro	116	t_gtt0	4
1820	M00505	P00505	27	NZEuro	116	t_gtt2	4.3
1821	M00506	P00506	28	NZEuro	46	t_ant	1
1822	M00506	P00506	28	NZEuro	46	t_hba	5.5
1823	M00506	P00506	28	NZEuro	193	t_gtt0	4.7
1824	M00506	P00506	28	NZEuro	193	t_gtt2	8.2
1825	M00506	P00506	28	NZEuro	226	t_gtt0	5.5
1826	M00506	P00506	28	NZEuro	226	t_gtt2	10.4
1827	M00506	P00506	28	NZEuro	227	t_hba	5.5
1828	M00507	P00507	30	NZEuro	33	t_ant	1
1829	M00507	P00507	30	NZEuro	33	t_hba	5.2
1830	M00507	P00507	30	NZEuro	204	t_gct	6.7
1831	M00508	P00508	27	Pacific	58	t_ant	1
1832	M00508	P00508	27	Pacific	58	t_hba	5.3
1833	M00508	P00508	27	Pacific	136	t_ant	1
1834	M00508	P00508	27	Pacific	269	t_gct	7.1
1835	M00509	P00509	28	NZEuro	43	t_ant	1
1836	M00509	P00509	28	NZEuro	43	t_hba	5.5
1837	M00509	P00509	28	NZEuro	190	t_ant	1
1838	M00509	P00509	28	NZEuro	190	t_hba	5.2
1839	M00510	P00510	25	Other	60	t_ant	1
1840	M00510	P00510	25	Other	60	t_hba	5.4
1841	M00510	P00510	25	Other	190	t_gct	5.3
1842	M00511	P00511	27	Other	36	t_ant	1
1843	M00512	P00512	35	NZEuro	30	t_ant	1
1844	M00512	P00512	35	NZEuro	30	t_hba	5.2
1845	M00512	P00512	35	NZEuro	208	t_gct	3.9
1846	M00513	P00513	36	NZEuro	77	t_ant	1
1847	M00513	P00513	36	NZEuro	77	t_hba	4.9
1848	M00514	P00514	28	NZEuro	43	t_ant	1
1849	M00515	P00515	26	NZEuro	58	t_ant	1
1850	M00515	P00515	26	NZEuro	58	t_hba	5.4
1851	M00515	P00515	26	NZEuro	189	t_gtt0	4.7
1852	M00515	P00515	26	NZEuro	189	t_gtt2	6.6
1853	M00516	P00516	37	NZEuro	56	t_ant	1
1854	M00516	P00516	37	NZEuro	56	t_hba	5.2
1855	M00516	P00516	37	NZEuro	186	t_gct	4.3
1856	M00517	P00517	37	NZEuro	58	t_ant	1
1857	M00517	P00517	37	NZEuro	58	t_hba	4.9
1858	M00518	P00518	28	Other	40	t_ant	1
1859	M00518	P00518	28	Other	40	t_hba	5
1860	M00518	P00518	28	Other	194	t_gtt0	4.2
1861	M00518	P00518	28	Other	194	t_gtt2	6.3
1862	M00519	P00519	27	Other	38	t_ant	1
1863	M00519	P00519	27	Other	38	t_hba	5.7
1864	M00519	P00519	27	Other	42	t_gtt0	5.1
1865	M00519	P00519	27	Other	42	t_gtt2	6.9
1866	M00520	P00520	33	Other	77	t_ant	1
1867	M00520	P00520	33	Other	89	t_ant	1
1868	M00520	P00520	33	Other	89	t_hba	5.3
1869	M00520	P00520	33	Other	197	t_gct	4.9
1870	M00521	P00521	38	NZEuro	45	t_ant	1
1871	M00521	P00521	38	NZEuro	45	t_hba	5.2
1872	M00521	P00521	38	NZEuro	196	t_gct	4.7
1873	M00522	P00522	24	NZEuro	35	t_ant	1
1874	M00523	P00523	40	NZEuro	31	t_ant	1
1875	M00523	P00523	40	NZEuro	31	t_hba	5.1
1876	M00523	P00523	40	NZEuro	118	t_gtt0	4
1877	M00523	P00523	40	NZEuro	118	t_gtt2	3.5
1878	M00523	P00523	40	NZEuro	199	t_gct	6.3
1879	M00524	P00524	40	NZEuro	41	t_ant	1
1880	M00525	P00525	36	NZEuro	40	t_ant	1
1881	M00525	P00525	36	NZEuro	40	t_hba	5.4
1882	M00525	P00525	36	NZEuro	187	t_gct	6.7
1883	M00526	P00526	21	NZEuro	38	t_ant	1
1884	M00527	P00527	24	NZEuro	79	t_ant	1
1885	M00527	P00527	24	NZEuro	79	t_hba	5.9
1886	M00527	P00527	24	NZEuro	128	t_gtt0	4.9
1887	M00527	P00527	24	NZEuro	128	t_gtt2	6.6
1888	M00527	P00527	24	NZEuro	198	t_gtt0	6
1889	M00527	P00527	24	NZEuro	198	t_gtt2	8.4
1890	M00528	P00528	30	NZEuro	47	t_ant	1
1891	M00528	P00528	30	NZEuro	47	t_hba	5.2
1892	M00528	P00528	30	NZEuro	199	t_gtt0	4.3
1893	M00528	P00528	30	NZEuro	199	t_gtt2	5.3
1894	M00529	P00529	34	NZEuro	63	t_ant	1
1895	M00529	P00529	34	NZEuro	63	t_hba	5.1
1896	M00529	P00529	34	NZEuro	221	t_hba	5
1897	M00529	P09462	32	NZEuro	41	t_ant	1
1898	M00529	P09462	32	NZEuro	41	t_hba	5
1899	M00529	P09462	32	NZEuro	182	t_gct	5.7
1900	M00530	P00530	32	NZEuro	77	t_ant	1
1901	M00530	P00530	32	NZEuro	77	t_hba	5.1
1902	M00530	P00530	32	NZEuro	200	t_gct	8.4
1903	M00530	P00530	32	NZEuro	203	t_gtt0	3.9
1904	M00530	P00530	32	NZEuro	203	t_gtt2	5.5
1905	M00531	P00531	26	NZEuro	32	t_ant	1
1906	M00532	P00532	33	NZEuro	62	t_ant	1
1907	M00532	P00532	33	NZEuro	62	t_hba	5.6
1908	M00532	P00532	33	NZEuro	194	t_gtt0	4
1909	M00532	P00532	33	NZEuro	194	t_gtt2	5.4
1910	M00533	P00533	35	NZEuro	43	t_ant	1
1911	M00533	P00533	35	NZEuro	43	t_hba	5.1
1912	M00533	P00533	35	NZEuro	197	t_gct	5.2
1913	M00534	P00534	27	Other	89	t_ant	1
1914	M00534	P00534	27	Other	89	t_hba	6.1
1915	M00534	P00534	27	Other	243	t_gtt0	4
1916	M00534	P00534	27	Other	243	t_gtt2	5.8
1917	M00535	P00535	37	Other	51	t_ant	1
1918	M00535	P00535	37	Other	51	t_hba	5
1919	M00535	P00535	37	Other	67	t_gtt0	4.4
1920	M00535	P00535	37	Other	67	t_gtt2	8.5
1921	M00536	P00536	28	Other	84	t_ant	1
1922	M00536	P00536	28	Other	84	t_hba	5
1923	M00536	P00536	28	Other	196	t_gct	5.1
1924	M00537	P00537	20	NZEuro	54	t_ant	1
1925	M00537	P00537	20	NZEuro	54	t_hba	4.8
1926	M00537	P00537	20	NZEuro	201	t_gct	5.8
1927	M00538	P00538	38	NZEuro	27	t_ant	1
1928	M00538	P00538	38	NZEuro	27	t_hba	4.8
1929	M00538	P00538	38	NZEuro	196	t_gct	8.4
1930	M00538	P00538	38	NZEuro	208	t_gtt0	4
1931	M00538	P00538	38	NZEuro	208	t_gtt2	5
1932	M00539	P00539	29	Other	46	t_ant	1
1933	M00539	P00539	29	Other	46	t_hba	5.5
1934	M00539	P00539	29	Other	196	t_gtt0	3.6
1935	M00539	P00539	29	Other	196	t_gtt2	5.1
1936	M00540	P00540	38	NZEuro	44	t_ant	1
1937	M00540	P00540	38	NZEuro	44	t_hba	5.4
1938	M00540	P00540	38	NZEuro	115	t_ant	1
1939	M00540	P00540	38	NZEuro	115	t_hba	5.4
1940	M00541	P00541	37	NZEuro	30	t_ant	1
1941	M00542	P00542	27	Other	32	t_ant	1
1942	M00542	P00542	27	Other	32	t_hba	5.5
1943	M00542	P00542	27	Other	66	t_ant	1
1944	M00542	P00542	27	Other	66	t_hba	5.5
1945	M00543	P00543	28	NZEuro	33	t_ant	1
1946	M00543	P00543	28	NZEuro	33	t_hba	5.4
1947	M00544	P00544	38	Other	48	t_ant	1
1948	M00544	P00544	38	Other	48	t_hba	5.5
1949	M00544	P00544	38	Other	204	t_gtt0	4
1950	M00544	P00544	38	Other	204	t_gtt2	5.1
1951	M00545	P00545	20	NZEuro	57	t_ant	1
1952	M00545	P00545	20	NZEuro	57	t_hba	6.1
1953	M00545	P00545	20	NZEuro	64	t_hba	5.8
1954	M00545	P00545	20	NZEuro	64	t_gtt0	7.22
1955	M00545	P00545	20	NZEuro	64	t_gtt2	10.7
1956	M00545	P00545	20	NZEuro	215	t_hba	5.7
1957	M00546	P00546	31	NZEuro	71	t_ant	1
1958	M00546	P00546	31	NZEuro	71	t_hba	5.4
1959	M00546	P01133	30	NZEuro	62	t_ant	1
1960	M00546	P01133	30	NZEuro	62	t_hba	5.3
1961	M00546	P01133	30	NZEuro	207	t_gtt0	4.2
1962	M00546	P01133	30	NZEuro	207	t_gtt2	5.7
1963	M00547	P00547	32	NZEuro	47	t_ant	1
1964	M00547	P00547	32	NZEuro	47	t_hba	5.2
1965	M00547	P00547	32	NZEuro	235	t_gtt0	4.5
1966	M00547	P00547	32	NZEuro	235	t_gtt2	7.7
1967	M00548	P00548	35	Other	77	t_ant	1
1968	M00548	P00548	35	Other	77	t_hba	5.4
1969	M00548	P00548	35	Other	170	t_gct	9.4
1970	M00548	P00548	35	Other	200	t_gtt0	4.51
1971	M00548	P00548	35	Other	200	t_gtt2	6.93
1972	M00549	P00549	29	NZEuro	60	t_ant	1
1973	M00549	P00549	29	NZEuro	60	t_hba	5
1974	M00549	P00549	29	NZEuro	214	t_gtt0	4.1
1975	M00549	P00549	29	NZEuro	214	t_gtt2	5.5
1976	M00550	P00550	29	NZEuro	40	t_ant	1
1977	M00550	P00550	29	NZEuro	40	t_hba	5.2
1978	M00550	P00550	29	NZEuro	187	t_gct	5.9
1979	M00551	P00551	38	NZEuro	55	t_hba	5.3
1980	M00552	P00552	39	NZEuro	104	t_ant	1
1981	M00552	P00552	39	NZEuro	104	t_hba	4.9
1982	M00552	P00552	39	NZEuro	114	t_gtt0	4.2
1983	M00552	P00552	39	NZEuro	114	t_gtt2	4.7
1984	M00552	P00552	39	NZEuro	195	t_gct	6.4
1985	M00553	P00553	29	NZEuro	45	t_ant	1
1986	M00553	P00553	29	NZEuro	45	t_hba	5.6
1987	M00553	P00553	29	NZEuro	190	t_gtt0	5.2
1988	M00553	P00553	29	NZEuro	190	t_gtt2	6.4
1989	M00554	P00554	28	NZEuro	73	t_ant	1
1990	M00554	P00554	28	NZEuro	73	t_hba	5.5
1991	M00554	P00554	28	NZEuro	201	t_gct	7.5
1992	M00555	P00555	31	Maori	38	t_ant	1
1993	M00555	P00555	31	Maori	38	t_hba	5.2
1994	M00555	P00555	31	Maori	198	t_gct	4.4
1995	M00556	P00556	30	NZEuro	63	t_ant	1
1996	M00556	P00556	30	NZEuro	63	t_hba	5.2
1997	M00556	P00556	30	NZEuro	184	t_gct	6
1998	M00557	P00557	26	NZEuro	30	t_ant	1
1999	M00557	P00557	26	NZEuro	30	t_hba	5.7
[truncated: 28,838 more rows]
